# Supplementary material for: Offspring chemical control of adult reproductive transitions in a social insect
Source: Proc Natl Acad Sci U S A. 2026 Apr 8;123(15):e2526776123. doi: 10.1073/pnas.2526776123 (PMC13079936; doi:10.1073/pnas.2526776123)
Supplement: Supplementary file 2 — Dataset S01 (TXT) [file pnas.2526776123.sd01.txt]

ID	treatment	day	batch	day2	eggs	egg_yesno	ants	death_larvae	death_pupae	eggsperant
LC1	larvae_contact	0	1	26/09/2023	0	0	12	0	NA	0
LC10	larvae_contact	0	3	26/09/2023	0	0	12	0	NA	0
LC11	larvae_contact	0	3	26/09/2023	0	0	12	0	NA	0
LC12	larvae_contact	0	3	26/09/2023	0	0	12	0	NA	0
LC2	larvae_contact	0	1	26/09/2023	0	0	12	0	NA	0
LC3	larvae_contact	0	1	26/09/2023	0	0	12	0	NA	0
LC4	larvae_contact	0	1	26/09/2023	0	0	12	0	NA	0
LC5	larvae_contact	0	2	26/09/2023	0	0	12	0	NA	0
LC6	larvae_contact	0	2	26/09/2023	0	0	12	0	NA	0
LC7	larvae_contact	0	2	26/09/2023	0	0	12	0	NA	0
LC8	larvae_contact	0	2	26/09/2023	0	0	12	0	NA	0
LC9	larvae_contact	0	3	26/09/2023	0	0	12	0	NA	0
LD1	larvae_distance	0	4	26/09/2023	0	0	12	0	NA	0
LD10	larvae_distance	0	6	26/09/2023	0	0	12	0	NA	0
LD11	larvae_distance	0	6	26/09/2023	0	0	12	0	NA	0
LD12	larvae_distance	0	6	26/09/2023	0	0	12	0	NA	0
LD2	larvae_distance	0	4	26/09/2023	0	0	12	0	NA	0
LD3	larvae_distance	0	4	26/09/2023	0	0	12	0	NA	0
LD4	larvae_distance	0	4	26/09/2023	0	0	12	0	NA	0
LD5	larvae_distance	0	5	26/09/2023	0	0	12	0	NA	0
LD6	larvae_distance	0	5	26/09/2023	0	0	12	0	NA	0
LD7	larvae_distance	0	5	26/09/2023	0	0	12	0	NA	0
LD8	larvae_distance	0	5	26/09/2023	0	0	12	0	NA	0
LD9	larvae_distance	0	6	26/09/2023	0	0	12	0	NA	0
P1	pupae	0	7	26/09/2023	0	0	12	NA	0	0
P10	pupae	0	9	26/09/2023	0	0	12	NA	0	0
P11	pupae	0	9	26/09/2023	0	0	12	NA	0	0
P12	pupae	0	9	26/09/2023	0	0	12	NA	0	0
P2	pupae	0	7	26/09/2023	0	0	12	NA	0	0
P3	pupae	0	7	26/09/2023	0	0	12	NA	0	0
P4	pupae	0	7	26/09/2023	0	0	12	NA	0	0
P5	pupae	0	8	26/09/2023	0	0	12	NA	0	0
P6	pupae	0	8	26/09/2023	0	0	12	NA	0	0
P7	pupae	0	8	26/09/2023	0	0	12	NA	0	0
P8	pupae	0	8	26/09/2023	0	0	12	NA	0	0
P9	pupae	0	9	26/09/2023	0	0	12	NA	0	0
LC1	larvae_contact	1	1	27/09/2023	0	0	12	0	NA	0
LC10	larvae_contact	1	3	27/09/2023	0	0	11	0	NA	0
LC11	larvae_contact	1	3	27/09/2023	0	0	12	0	NA	0
LC12	larvae_contact	1	3	27/09/2023	0	0	12	0	NA	0
LC2	larvae_contact	1	1	27/09/2023	0	0	11	0	NA	0
LC3	larvae_contact	1	1	27/09/2023	0	0	12	0	NA	0
LC4	larvae_contact	1	1	27/09/2023	0	0	12	0	NA	0
LC5	larvae_contact	1	2	27/09/2023	0	0	12	0	NA	0
LC6	larvae_contact	1	2	27/09/2023	0	0	12	0	NA	0
LC7	larvae_contact	1	2	27/09/2023	0	0	12	0	NA	0
LC8	larvae_contact	1	2	27/09/2023	0	0	12	0	NA	0
LC9	larvae_contact	1	3	27/09/2023	0	0	12	0	NA	0
LD1	larvae_distance	1	4	27/09/2023	0	0	12	0	NA	0
LD10	larvae_distance	1	6	27/09/2023	0	0	12	0	NA	0
LD11	larvae_distance	1	6	27/09/2023	0	0	12	0	NA	0
LD12	larvae_distance	1	6	27/09/2023	0	0	12	0	NA	0
LD2	larvae_distance	1	4	27/09/2023	0	0	12	0	NA	0
LD3	larvae_distance	1	4	27/09/2023	0	0	12	0	NA	0
LD4	larvae_distance	1	4	27/09/2023	0	0	12	0	NA	0
LD5	larvae_distance	1	5	27/09/2023	0	0	12	0	NA	0
LD6	larvae_distance	1	5	27/09/2023	0	0	12	0	NA	0
LD7	larvae_distance	1	5	27/09/2023	0	0	12	0	NA	0
LD8	larvae_distance	1	5	27/09/2023	0	0	12	0	NA	0
LD9	larvae_distance	1	6	27/09/2023	0	0	12	0	NA	0
P1	pupae	1	7	27/09/2023	0	0	12	NA	0	0
P10	pupae	1	9	27/09/2023	0	0	12	NA	0	0
P11	pupae	1	9	27/09/2023	0	0	12	NA	0	0
P12	pupae	1	9	27/09/2023	0	0	12	NA	1	0
P2	pupae	1	7	27/09/2023	0	0	12	NA	1	0
P3	pupae	1	7	27/09/2023	0	0	12	NA	0	0
P4	pupae	1	7	27/09/2023	0	0	12	NA	1	0
P5	pupae	1	8	27/09/2023	0	0	12	NA	0	0
P6	pupae	1	8	27/09/2023	0	0	11	NA	1	0
P7	pupae	1	8	27/09/2023	0	0	12	NA	1	0
P8	pupae	1	8	27/09/2023	0	0	12	NA	0	0
P9	pupae	1	9	27/09/2023	0	0	12	NA	1	0
LC1	larvae_contact	2	1	28/09/2023	0	0	11	0	NA	0
LC10	larvae_contact	2	3	28/09/2023	0	0	11	0	NA	0
LC11	larvae_contact	2	3	28/09/2023	0	0	12	0	NA	0
LC12	larvae_contact	2	3	28/09/2023	0	0	11	0	NA	0
LC2	larvae_contact	2	1	28/09/2023	0	0	11	0	NA	0
LC3	larvae_contact	2	1	28/09/2023	0	0	11	0	NA	0
LC4	larvae_contact	2	1	28/09/2023	0	0	12	0	NA	0
LC5	larvae_contact	2	2	28/09/2023	0	0	12	5	NA	0
LC6	larvae_contact	2	2	28/09/2023	0	0	12	3	NA	0
LC7	larvae_contact	2	2	28/09/2023	0	0	12	0	NA	0
LC8	larvae_contact	2	2	28/09/2023	0	0	11	0	NA	0
LC9	larvae_contact	2	3	28/09/2023	0	0	12	0	NA	0
LD1	larvae_distance	2	4	28/09/2023	0	0	12	0	NA	0
LD10	larvae_distance	2	6	28/09/2023	0	0	12	0	NA	0
LD11	larvae_distance	2	6	28/09/2023	0	0	12	0	NA	0
LD12	larvae_distance	2	6	28/09/2023	0	0	12	3	NA	0
LD2	larvae_distance	2	4	28/09/2023	0	0	12	4	NA	0
LD3	larvae_distance	2	4	28/09/2023	0	0	12	0	NA	0
LD4	larvae_distance	2	4	28/09/2023	0	0	12	0	NA	0
LD5	larvae_distance	2	5	28/09/2023	0	0	12	6	NA	0
LD6	larvae_distance	2	5	28/09/2023	0	0	12	7	NA	0
LD7	larvae_distance	2	5	28/09/2023	0	0	12	3	NA	0
LD8	larvae_distance	2	5	28/09/2023	0	0	12	0	NA	0
LD9	larvae_distance	2	6	28/09/2023	0	0	12	0	NA	0
P1	pupae	2	7	28/09/2023	0	0	12	NA	1	0
P10	pupae	2	9	28/09/2023	0	0	12	NA	0	0
P11	pupae	2	9	28/09/2023	0	0	12	NA	4	0
P12	pupae	2	9	28/09/2023	0	0	12	NA	0	0
P2	pupae	2	7	28/09/2023	0	0	12	NA	1	0
P3	pupae	2	7	28/09/2023	0	0	12	NA	2	0
P4	pupae	2	7	28/09/2023	0	0	12	NA	1	0
P5	pupae	2	8	28/09/2023	0	0	12	NA	3	0
P6	pupae	2	8	28/09/2023	0	0	11	NA	0	0
P7	pupae	2	8	28/09/2023	0	0	12	NA	2	0
P8	pupae	2	8	28/09/2023	0	0	12	NA	2	0
P9	pupae	2	9	28/09/2023	0	0	12	NA	2	0
LC1	larvae_contact	3	1	29/09/2023	0	0	11	0	NA	0
LC10	larvae_contact	3	3	29/09/2023	0	0	11	0	NA	0
LC11	larvae_contact	3	3	29/09/2023	0	0	12	0	NA	0
LC12	larvae_contact	3	3	29/09/2023	0	0	10	0	NA	0
LC2	larvae_contact	3	1	29/09/2023	0	0	11	0	NA	0
LC3	larvae_contact	3	1	29/09/2023	0	0	11	0	NA	0
LC4	larvae_contact	3	1	29/09/2023	0	0	12	0	NA	0
LC5	larvae_contact	3	2	29/09/2023	0	0	12	0	NA	0
LC6	larvae_contact	3	2	29/09/2023	0	0	12	0	NA	0
LC7	larvae_contact	3	2	29/09/2023	0	0	12	0	NA	0
LC8	larvae_contact	3	2	29/09/2023	0	0	11	0	NA	0
LC9	larvae_contact	3	3	29/09/2023	0	0	12	0	NA	0
LD1	larvae_distance	3	4	29/09/2023	0	0	12	6	NA	0
LD10	larvae_distance	3	6	29/09/2023	0	0	12	6	NA	0
LD11	larvae_distance	3	6	29/09/2023	0	0	12	3	NA	0
LD12	larvae_distance	3	6	29/09/2023	0	0	12	3	NA	0
LD2	larvae_distance	3	4	29/09/2023	0	0	12	7	NA	0
LD3	larvae_distance	3	4	29/09/2023	0	0	11	6	NA	0
LD4	larvae_distance	3	4	29/09/2023	0	0	12	0	NA	0
LD5	larvae_distance	3	5	29/09/2023	0	0	12	3	NA	0
LD6	larvae_distance	3	5	29/09/2023	0	0	12	5	NA	0
LD7	larvae_distance	3	5	29/09/2023	0	0	12	4	NA	0
LD8	larvae_distance	3	5	29/09/2023	0	0	12	3	NA	0
LD9	larvae_distance	3	6	29/09/2023	0	0	12	0	NA	0
P1	pupae	3	7	29/09/2023	0	0	12	NA	0	0
P10	pupae	3	9	29/09/2023	1	1	12	NA	0	0.083333333
P11	pupae	3	9	29/09/2023	0	0	12	NA	0	0
P12	pupae	3	9	29/09/2023	1	1	12	NA	0	0.083333333
P2	pupae	3	7	29/09/2023	0	0	11	NA	0	0
P3	pupae	3	7	29/09/2023	1	1	12	NA	0	0.083333333
P4	pupae	3	7	29/09/2023	0	0	12	NA	0	0
P5	pupae	3	8	29/09/2023	0	0	12	NA	0	0
P6	pupae	3	8	29/09/2023	0	0	11	NA	0	0
P7	pupae	3	8	29/09/2023	1	1	12	NA	0	0.083333333
P8	pupae	3	8	29/09/2023	0	0	12	NA	0	0
P9	pupae	3	9	29/09/2023	0	0	12	NA	0	0
LC1	larvae_contact	4	1	30/09/2023	0	0	10	0	NA	0
LC10	larvae_contact	4	3	30/09/2023	0	0	11	0	NA	0
LC11	larvae_contact	4	3	30/09/2023	0	0	12	0	NA	0
LC12	larvae_contact	4	3	30/09/2023	0	0	10	0	NA	0
LC2	larvae_contact	4	1	30/09/2023	0	0	11	0	NA	0
LC3	larvae_contact	4	1	30/09/2023	0	0	10	0	NA	0
LC4	larvae_contact	4	1	30/09/2023	0	0	12	0	NA	0
LC5	larvae_contact	4	2	30/09/2023	0	0	12	0	NA	0
LC6	larvae_contact	4	2	30/09/2023	0	0	12	0	NA	0
LC7	larvae_contact	4	2	30/09/2023	0	0	12	0	NA	0
LC8	larvae_contact	4	2	30/09/2023	0	0	11	0	NA	0
LC9	larvae_contact	4	3	30/09/2023	0	0	10	0	NA	0
LD1	larvae_distance	4	4	30/09/2023	0	0	12	5	NA	0
LD10	larvae_distance	4	6	30/09/2023	0	0	12	2	NA	0
LD11	larvae_distance	4	6	30/09/2023	0	0	12	2	NA	0
LD12	larvae_distance	4	6	30/09/2023	1	1	12	10	NA	0.083333333
LD2	larvae_distance	4	4	30/09/2023	0	0	9	8	NA	0
LD3	larvae_distance	4	4	30/09/2023	0	0	9	8	NA	0
LD4	larvae_distance	4	4	30/09/2023	0	0	12	7	NA	0
LD5	larvae_distance	4	5	30/09/2023	0	0	12	6	NA	0
LD6	larvae_distance	4	5	30/09/2023	0	0	12	7	NA	0
LD7	larvae_distance	4	5	30/09/2023	1	1	12	12	NA	0.083333333
LD8	larvae_distance	4	5	30/09/2023	0	0	12	3	NA	0
LD9	larvae_distance	4	6	30/09/2023	0	0	10	0	NA	0
P1	pupae	4	7	30/09/2023	0	0	12	NA	2	0
P10	pupae	4	9	30/09/2023	0	0	12	NA	0	0
P11	pupae	4	9	30/09/2023	0	0	12	NA	1	0
P12	pupae	4	9	30/09/2023	1	1	12	NA	1	0.083333333
P2	pupae	4	7	30/09/2023	0	0	11	NA	0	0
P3	pupae	4	7	30/09/2023	1	1	12	NA	8	0.083333333
P4	pupae	4	7	30/09/2023	0	0	12	NA	0	0
P5	pupae	4	8	30/09/2023	0	0	12	NA	4	0
P6	pupae	4	8	30/09/2023	0	0	11	NA	0	0
P7	pupae	4	8	30/09/2023	2	1	12	NA	2	0.166666667
P8	pupae	4	8	30/09/2023	2	1	12	NA	0	0.166666667
P9	pupae	4	9	30/09/2023	0	0	12	NA	0	0
LC1	larvae_contact	5	1	01/10/2023	0	0	10	0	NA	0
LC10	larvae_contact	5	3	01/10/2023	0	0	11	0	NA	0
LC11	larvae_contact	5	3	01/10/2023	0	0	12	0	NA	0
LC12	larvae_contact	5	3	01/10/2023	0	0	10	0	NA	0
LC2	larvae_contact	5	1	01/10/2023	0	0	11	0	NA	0
LC3	larvae_contact	5	1	01/10/2023	0	0	10	0	NA	0
LC4	larvae_contact	5	1	01/10/2023	0	0	12	0	NA	0
LC5	larvae_contact	5	2	01/10/2023	0	0	12	0	NA	0
LC6	larvae_contact	5	2	01/10/2023	0	0	12	0	NA	0
LC7	larvae_contact	5	2	01/10/2023	0	0	12	0	NA	0
LC8	larvae_contact	5	2	01/10/2023	0	0	10	0	NA	0
LC9	larvae_contact	5	3	01/10/2023	0	0	10	0	NA	0
LD1	larvae_distance	5	4	01/10/2023	2	1	12	7	NA	0.166666667
LD10	larvae_distance	5	6	01/10/2023	1	1	12	3	NA	0.083333333
LD11	larvae_distance	5	6	01/10/2023	4	1	12	13	NA	0.333333333
LD12	larvae_distance	5	6	01/10/2023	3	1	12	7	NA	0.25
LD2	larvae_distance	5	4	01/10/2023	0	0	9	3	NA	0
LD3	larvae_distance	5	4	01/10/2023	2	1	9	17	NA	0.222222222
LD4	larvae_distance	5	4	01/10/2023	3	1	12	12	NA	0.25
LD5	larvae_distance	5	5	01/10/2023	0	0	12	5	NA	0
LD6	larvae_distance	5	5	01/10/2023	0	0	12	4	NA	0
LD7	larvae_distance	5	5	01/10/2023	3	1	12	10	NA	0.25
LD8	larvae_distance	5	5	01/10/2023	2	1	11	9	NA	0.181818182
LD9	larvae_distance	5	6	01/10/2023	3	1	10	9	NA	0.3
P1	pupae	5	7	01/10/2023	4	1	12	NA	1	0.333333333
P10	pupae	5	9	01/10/2023	3	1	12	NA	1	0.25
P11	pupae	5	9	01/10/2023	7	1	12	NA	0	0.583333333
P12	pupae	5	9	01/10/2023	8	1	12	NA	1	0.666666667
P2	pupae	5	7	01/10/2023	2	1	11	NA	3	0.181818182
P3	pupae	5	7	01/10/2023	9	1	12	NA	2	0.75
P4	pupae	5	7	01/10/2023	4	1	12	NA	0	0.333333333
P5	pupae	5	8	01/10/2023	3	1	12	NA	3	0.25
P6	pupae	5	8	01/10/2023	8	1	11	NA	2	0.727272727
P7	pupae	5	8	01/10/2023	3	1	12	NA	3	0.25
P8	pupae	5	8	01/10/2023	5	1	12	NA	2	0.416666667
P9	pupae	5	9	01/10/2023	5	1	12	NA	0	0.416666667
LC1	larvae_contact	6	1	02/10/2023	0	0	10	0	NA	0
LC10	larvae_contact	6	3	02/10/2023	0	0	11	0	NA	0
LC11	larvae_contact	6	3	02/10/2023	0	0	12	0	NA	0
LC12	larvae_contact	6	3	02/10/2023	0	0	10	0	NA	0
LC2	larvae_contact	6	1	02/10/2023	0	0	11	0	NA	0
LC3	larvae_contact	6	1	02/10/2023	0	0	10	0	NA	0
LC4	larvae_contact	6	1	02/10/2023	0	0	12	0	NA	0
LC5	larvae_contact	6	2	02/10/2023	0	0	12	0	NA	0
LC6	larvae_contact	6	2	02/10/2023	0	0	12	0	NA	0
LC7	larvae_contact	6	2	02/10/2023	0	0	12	0	NA	0
LC8	larvae_contact	6	2	02/10/2023	0	0	10	0	NA	0
LC9	larvae_contact	6	3	02/10/2023	0	0	10	0	NA	0
LD1	larvae_distance	6	4	02/10/2023	4	1	12	1	NA	0.333333333
LD10	larvae_distance	6	6	02/10/2023	3	1	12	4	NA	0.25
LD11	larvae_distance	6	6	02/10/2023	4	1	12	2	NA	0.333333333
LD12	larvae_distance	6	6	02/10/2023	4	1	12	0	NA	0.333333333
LD2	larvae_distance	6	4	02/10/2023	1	1	9	8	NA	0.111111111
LD3	larvae_distance	6	4	02/10/2023	4	1	8	5	NA	0.5
LD4	larvae_distance	6	4	02/10/2023	3	1	12	5	NA	0.25
LD5	larvae_distance	6	5	02/10/2023	3	1	12	6	NA	0.25
LD6	larvae_distance	6	5	02/10/2023	0	0	12	3	NA	0
LD7	larvae_distance	6	5	02/10/2023	3	1	12	4	NA	0.25
LD8	larvae_distance	6	5	02/10/2023	4	1	10	7	NA	0.4
LD9	larvae_distance	6	6	02/10/2023	3	1	10	4	NA	0.3
P1	pupae	6	7	02/10/2023	7	1	12	NA	2	0.583333333
P10	pupae	6	9	02/10/2023	13	1	12	NA	3	1.083333333
P11	pupae	6	9	02/10/2023	11	1	12	NA	0	0.916666667
P12	pupae	6	9	02/10/2023	11	1	12	NA	1	0.916666667
P2	pupae	6	7	02/10/2023	8	1	11	NA	3	0.727272727
P3	pupae	6	7	02/10/2023	14	1	12	NA	0	1.166666667
P4	pupae	6	7	02/10/2023	7	1	12	NA	0	0.583333333
P5	pupae	6	8	02/10/2023	7	1	12	NA	0	0.583333333
P6	pupae	6	8	02/10/2023	10	1	11	NA	0	0.909090909
P7	pupae	6	8	02/10/2023	10	1	12	NA	3	0.833333333
P8	pupae	6	8	02/10/2023	11	1	12	NA	2	0.916666667
P9	pupae	6	9	02/10/2023	9	1	12	NA	0	0.75
LC1	larvae_contact	7	1	03/10/2023	0	0	10	0	NA	0
LC10	larvae_contact	7	3	03/10/2023	0	0	11	2	NA	0
LC11	larvae_contact	7	3	03/10/2023	0	0	12	4	NA	0
LC12	larvae_contact	7	3	03/10/2023	0	0	10	0	NA	0
LC2	larvae_contact	7	1	03/10/2023	0	0	11	0	NA	0
LC3	larvae_contact	7	1	03/10/2023	0	0	10	0	NA	0
LC4	larvae_contact	7	1	03/10/2023	0	0	12	2	NA	0
LC5	larvae_contact	7	2	03/10/2023	0	0	12	6	NA	0
LC6	larvae_contact	7	2	03/10/2023	0	0	12	0	NA	0
LC7	larvae_contact	7	2	03/10/2023	0	0	12	0	NA	0
LC8	larvae_contact	7	2	03/10/2023	0	0	10	0	NA	0
LC9	larvae_contact	7	3	03/10/2023	0	0	10	0	NA	0
LD1	larvae_distance	7	4	03/10/2023	8	1	10	4	NA	0.8
LD10	larvae_distance	7	6	03/10/2023	5	1	12	2	NA	0.416666667
LD11	larvae_distance	7	6	03/10/2023	5	1	12	0	NA	0.416666667
LD12	larvae_distance	7	6	03/10/2023	5	1	10	0	NA	0.5
LD2	larvae_distance	7	4	03/10/2023	2	1	9	4	NA	0.222222222
LD3	larvae_distance	7	4	03/10/2023	7	1	8	20	NA	0.875
LD4	larvae_distance	7	4	03/10/2023	4	1	12	6	NA	0.333333333
LD5	larvae_distance	7	5	03/10/2023	6	1	12	10	NA	0.5
LD6	larvae_distance	7	5	03/10/2023	2	1	12	5	NA	0.166666667
LD7	larvae_distance	7	5	03/10/2023	3	1	12	6	NA	0.25
LD8	larvae_distance	7	5	03/10/2023	6	1	10	3	NA	0.6
LD9	larvae_distance	7	6	03/10/2023	2	1	10	4	NA	0.2
P1	pupae	7	7	03/10/2023	11	1	12	NA	3	0.916666667
P10	pupae	7	9	03/10/2023	14	1	12	NA	0	1.166666667
P11	pupae	7	9	03/10/2023	13	1	12	NA	0	1.083333333
P12	pupae	7	9	03/10/2023	12	1	12	NA	0	1
P2	pupae	7	7	03/10/2023	9	1	11	NA	4	0.818181818
P3	pupae	7	7	03/10/2023	14	1	12	NA	4	1.166666667
P4	pupae	7	7	03/10/2023	10	1	12	NA	2	0.833333333
P5	pupae	7	8	03/10/2023	14	1	12	NA	12	1.166666667
P6	pupae	7	8	03/10/2023	13	1	11	NA	12	1.181818182
P7	pupae	7	8	03/10/2023	13	1	12	NA	3	1.083333333
P8	pupae	7	8	03/10/2023	13	1	12	NA	5	1.083333333
P9	pupae	7	9	03/10/2023	11	1	12	NA	3	0.916666667
LC1	larvae_contact	8	1	04/10/2023	0	0	10	NA	NA	0
LC10	larvae_contact	8	3	04/10/2023	0	0	11	NA	NA	0
LC11	larvae_contact	8	3	04/10/2023	0	0	11	NA	NA	0
LC12	larvae_contact	8	3	04/10/2023	0	0	10	NA	NA	0
LC2	larvae_contact	8	1	04/10/2023	0	0	11	NA	NA	0
LC3	larvae_contact	8	1	04/10/2023	0	0	10	NA	NA	0
LC4	larvae_contact	8	1	04/10/2023	0	0	12	NA	NA	0
LC5	larvae_contact	8	2	04/10/2023	0	0	12	NA	NA	0
LC6	larvae_contact	8	2	04/10/2023	0	0	12	NA	NA	0
LC7	larvae_contact	8	2	04/10/2023	0	0	12	NA	NA	0
LC8	larvae_contact	8	2	04/10/2023	0	0	10	NA	NA	0
LC9	larvae_contact	8	3	04/10/2023	0	0	10	NA	NA	0
LD1	larvae_distance	8	4	04/10/2023	7	1	10	NA	NA	0.7
LD10	larvae_distance	8	6	04/10/2023	5	1	12	NA	NA	0.416666667
LD11	larvae_distance	8	6	04/10/2023	5	1	12	NA	NA	0.416666667
LD12	larvae_distance	8	6	04/10/2023	6	1	10	NA	NA	0.6
LD2	larvae_distance	8	4	04/10/2023	2	1	9	NA	NA	0.222222222
LD3	larvae_distance	8	4	04/10/2023	6	1	8	NA	NA	0.75
LD4	larvae_distance	8	4	04/10/2023	6	1	12	NA	NA	0.5
LD5	larvae_distance	8	5	04/10/2023	4	1	12	NA	NA	0.333333333
LD6	larvae_distance	8	5	04/10/2023	7	1	12	NA	NA	0.583333333
LD7	larvae_distance	8	5	04/10/2023	5	1	12	NA	NA	0.416666667
LD8	larvae_distance	8	5	04/10/2023	5	1	10	NA	NA	0.5
LD9	larvae_distance	8	6	04/10/2023	2	1	10	NA	NA	0.2
P1	pupae	8	7	04/10/2023	11	1	12	NA	NA	0.916666667
P10	pupae	8	9	04/10/2023	14	1	12	NA	NA	1.166666667
P11	pupae	8	9	04/10/2023	13	1	12	NA	NA	1.083333333
P12	pupae	8	9	04/10/2023	12	1	12	NA	NA	1
P2	pupae	8	7	04/10/2023	11	1	11	NA	NA	1
P3	pupae	8	7	04/10/2023	14	1	12	NA	NA	1.166666667
P4	pupae	8	7	04/10/2023	15	1	12	NA	NA	1.25
P5	pupae	8	8	04/10/2023	14	1	12	NA	NA	1.166666667
P6	pupae	8	8	04/10/2023	16	1	11	NA	NA	1.454545455
P7	pupae	8	8	04/10/2023	13	1	12	NA	NA	1.083333333
P8	pupae	8	8	04/10/2023	13	1	12	NA	NA	1.083333333
P9	pupae	8	9	04/10/2023	11	1	12	NA	NA	0.916666667
