# Supplementary material for: Offspring chemical control of adult reproductive transitions in a social insect
Source: Proc Natl Acad Sci U S A. 2026 Apr 8;123(15):e2526776123. doi: 10.1073/pnas.2526776123 (PMC13079936; doi:10.1073/pnas.2526776123)
Supplement: Supplementary file 3 — Dataset S02 (TXT) [file pnas.2526776123.sd02.txt]

date	sample_type	sample_name	intensity_pheromone	food	water	eggs	larvae	prepupae	pupae	foraging_activity	concentration_ng	concentration_pg
09/01/25	experimental	colonie1	NA	0	0	1	0	0	0	0	NA	NA
10/01/25	experimental	colonie1	0	0	0	1	0	0	0	0	0	0
11/01/25	experimental	colonie1	0	0	0	1	0	0	0	0	0	0
12/01/25	experimental	colonie1	NA	0	0	1	0	0	0	0	NA	NA
13/01/25	experimental	colonie1	0	0	1	1	0	0	0	0	0	0
14/01/25	experimental	colonie1	NA	0	0	1	1	0	0	0	NA	NA
15/01/25	experimental	colonie1	898	0	0	0	1	0	0	0	0,006025349	6,02534941
16/01/25	experimental	colonie1	1652	1	0	0	1	0	0	1	0,011084496	11,0844958
17/01/25	experimental	colonie1	8550	0	0	0	1	0	0	1	0,057368305	57,36830451
18/01/25	experimental	colonie1	2711	0	0	0	1	0	0	1	0,018190114	18,19011386
19/01/25	experimental	colonie1	4879	1	0	0	1	0	0	1	0,032736837	32,73683716
20/01/25	experimental	colonie1	5494	0	0	0	1	0	0	1	0,036863329	36,86332924
21/01/25	experimental	colonie1	10801	0	0	0	1	0	0	1	0,072471936	72,4719365
22/01/25	experimental	colonie1	10037	1	0	0	1	0	0	1	0,067345693	67,34569268
23/01/25	experimental	colonie1	10120	0	0	0	1	0	0	1	0,067902601	67,90260137
24/01/25	experimental	colonie1	13851	0	0	0	1	0	0	1	0,092936653	92,93665331
25/01/25	experimental	colonie1	13570	1	0	0	1	0	0	1	0,091051215	91,05121547
26/01/25	experimental	colonie1	13353	0	1	0	1	0	0	1	0,089595201	89,59520119
27/01/25	experimental	colonie1	18137	0	0	0	1	0	0	1	0,121694613	121,6946127
28/01/25	experimental	colonie1	16438	0	1	0	1	0	0	1	0,110294759	110,294759
29/01/25	experimental	colonie1	3974	0	0	0	1	0	0	1	0,02666452	26,66451955
30/01/25	experimental	colonie1	5312	0	0	0	0	1	0	0	0,035642156	35,64215597
31/01/25	experimental	colonie1	1382	0	0	0	0	1	0	0	0,009272865	9,272865127
01/02/25	experimental	colonie1	891	0	0	NA	NA	NA	NA	NA	0,005978381	5,978381207
09/01/25	experimental	colonie2	NA	0	0	1	0	0	0	0	NA	NA
10/01/25	experimental	colonie2	0	0	0	1	0	0	0	0	0	0
11/01/25	experimental	colonie2	0	0	0	1	0	0	0	0	0	0
12/01/25	experimental	colonie2	NA	0	0	NA	NA	NA	NA	NA	NA	NA
13/01/25	experimental	colonie2	0	0	1	1	0	0	0	0	0	0
14/01/25	experimental	colonie2	0	0	0	1	0	0	0	0	0	0
15/01/25	experimental	colonie2	0	0	0	1	1	0	0	0	0	0
16/01/25	experimental	colonie2	0	0	0	0	1	0	0	1	0	0
17/01/25	experimental	colonie2	1187	1	0	0	1	0	0	1	0,007964465	7,9644652
18/01/25	experimental	colonie2	0	0	0	0	1	0	0	1	0	0
19/01/25	experimental	colonie2	4689	0	0	0	1	0	0	1	0,031461986	31,46198595
20/01/25	experimental	colonie2	10408	1	0	0	1	0	0	1	0,069835007	69,83500741
21/01/25	experimental	colonie2	6573	0	0	0	1	0	0	1	0,044103142	44,10314217
22/01/25	experimental	colonie2	12322	0	0	0	1	0	0	1	0,082677456	82,67745593
23/01/25	experimental	colonie2	626	0	0	0	1	0	0	1	0,004200299	4,200299255
24/01/25	experimental	colonie2	5240	1	0	0	1	0	0	1	0,035159054	35,15905446
25/01/25	experimental	colonie2	13436	0	0	0	1	0	0	1	0,09015211	90,15210988
26/01/25	experimental	colonie2	12615	0	1	0	1	0	0	1	0,084643411	84,6434107
27/01/25	experimental	colonie2	7424	0	0	0	1	0	0	1	0,049813134	49,81313365
28/01/25	experimental	colonie2	6863	1	1	0	1	0	0	1	0,046048968	46,04896771
29/01/25	experimental	colonie2	6300	0	0	0	1	0	0	1	0,042271382	42,27138227
30/01/25	experimental	colonie2	7635	0	0	0	1	0	0	1	0,051228889	51,22888947
31/01/25	experimental	colonie2	2671	0	0	0	1	0	0	1	0,017921724	17,92172414
01/02/25	experimental	colonie2	1669	0	0	NA	NA	NA	NA	NA	0,011198561	11,19856143
09/01/25	experimental	colonie3	NA	0	0	1	0	0	0	0	NA	NA
10/01/25	experimental	colonie3	0	0	0	1	0	0	0	0	0	0
11/01/25	experimental	colonie3	0	0	0	1	0	0	0	0	0	0
12/01/25	experimental	colonie3	NA	0	0	NA	NA	NA	NA	NA	NA	NA
13/01/25	experimental	colonie3	0	0	1	1	0	0	0	0	0	0
14/01/25	experimental	colonie3	0	0	0	1	0	0	0	0	0	0
15/01/25	experimental	colonie3	0	0	0	1	1	0	0	0	0	0
16/01/25	experimental	colonie3	1507	0	0	0	1	0	0	0	0,010111583	10,11158303
17/01/25	experimental	colonie3	0	0	0	0	1	0	0	1	0	0
18/01/25	experimental	colonie3	2393	1	0	0	1	0	0	1	0,016056416	16,05641552
19/01/25	experimental	colonie3	2631	0	0	0	1	0	0	1	0,017653334	17,65333441
20/01/25	experimental	colonie3	5832	0	0	0	1	0	0	1	0,039131222	39,13122245
21/01/25	experimental	colonie3	7823	1	0	0	1	0	0	1	0,052490321	52,4903212
22/01/25	experimental	colonie3	5706	0	0	0	1	0	0	1	0,038285795	38,2857948
23/01/25	experimental	colonie3	13666	0	0	0	1	0	0	1	0,091695351	91,69535082
24/01/25	experimental	colonie3	8763	0	0	0	1	0	0	1	0,05879748	58,79747982
25/01/25	experimental	colonie3	2001	1	0	0	1	0	0	1	0,013426196	13,42619618
26/01/25	experimental	colonie3	8279	0	1	0	1	0	0	1	0,055549964	55,5499641
27/01/25	experimental	colonie3	NA	0	0	0	1	0	0	1	NA	NA
28/01/25	experimental	colonie3	13505	0	1	0	1	0	0	1	0,090615082	90,61508216
29/01/25	experimental	colonie3	6003	1	0	0	1	0	0	1	0,040278589	40,27858854
30/01/25	experimental	colonie3	5000	0	0	0	1	0	0	1	0,033548716	33,54871609
31/01/25	experimental	colonie3	9967	0	0	0	1	0	0	1	0,066876011	66,87601066
01/02/25	experimental	colonie3	5130	0	0	NA	NA	NA	NA	NA	0,034420983	34,42098271
09/01/25	control	plaster1	NA	0	0	0	0	0	0	0	NA	NA
10/01/25	control	plaster1	0	0	0	0	0	0	0	0	0	0
11/01/25	control	plaster1	0	0	0	0	0	0	0	0	0	0
12/01/25	control	plaster1	NA	0	0	0	0	0	0	0	NA	NA
13/01/25	control	plaster1	0	0	1	0	0	0	0	0	0	0
14/01/25	control	plaster1	0	0	0	0	0	0	0	0	0	0
15/01/25	control	plaster1	0	0	0	0	0	0	0	0	0	0
16/01/25	control	plaster1	0	0	1	0	0	0	0	0	0	0
17/01/25	control	plaster1	0	1	0	0	0	0	0	0	0	0
18/01/25	control	plaster1	0	0	0	0	0	0	0	0	0	0
19/01/25	control	plaster1	0	0	0	0	0	0	0	0	0	0
20/01/25	control	plaster1	0	1	0	0	0	0	0	0	0	0
21/01/25	control	plaster1	0	0	0	0	0	0	0	0	0	0
22/01/25	control	plaster1	0	0	0	0	0	0	0	0	0	0
23/01/25	control	plaster1	0	0	0	0	0	0	0	0	0	0
24/01/25	control	plaster1	0	0	0	0	0	0	0	0	0	0
25/01/25	control	plaster1	0	0	0	0	0	0	0	0	0	0
26/01/25	control	plaster1	0	0	1	0	0	0	0	0	0	0
27/01/25	control	plaster1	0	0	0	0	0	0	0	0	0	0
28/01/25	control	plaster1	0	1	0	0	0	0	0	0	0	0
29/01/25	control	plaster1	0	0	0	0	0	0	0	0	0	0
30/01/25	control	plaster1	0	0	0	0	0	0	0	0	0	0
31/01/25	control	plaster1	0	0	0	0	0	0	0	0	0	0
01/02/25	control	plaster1	0	0	0	0	0	0	0	0	0	0
09/01/25	control	plaster2	NA	0	0	0	0	0	0	0	NA	NA
10/01/25	control	plaster2	0	0	0	0	0	0	0	0	0	0
11/01/25	control	plaster2	0	0	0	0	0	0	0	0	0	0
12/01/25	control	plaster2	NA	0	0	0	0	0	0	0	NA	NA
13/01/25	control	plaster2	0	0	1	0	0	0	0	0	0	0
14/01/25	control	plaster2	0	0	0	0	0	0	0	0	0	0
15/01/25	control	plaster2	0	0	0	0	0	0	0	0	0	0
16/01/25	control	plaster2	0	0	1	0	0	0	0	0	0	0
17/01/25	control	plaster2	0	0	0	0	0	0	0	0	0	0
18/01/25	control	plaster2	0	0	0	0	0	0	0	0	0	0
19/01/25	control	plaster2	0	1	0	0	0	0	0	0	0	0
20/01/25	control	plaster2	0	0	0	0	0	0	0	0	0	0
21/01/25	control	plaster2	0	0	0	0	0	0	0	0	0	0
22/01/25	control	plaster2	0	0	0	0	0	0	0	0	0	0
23/01/25	control	plaster2	0	0	0	0	0	0	0	0	0	0
24/01/25	control	plaster2	0	0	0	0	0	0	0	0	0	0
25/01/25	control	plaster2	0	1	0	0	0	0	0	0	0	0
26/01/25	control	plaster2	0	0	1	0	0	0	0	0	0	0
27/01/25	control	plaster2	0	0	0	0	0	0	0	0	0	0
28/01/25	control	plaster2	0	0	0	0	0	0	0	0	0	0
29/01/25	control	plaster2	0	1	0	0	0	0	0	0	0	0
30/01/25	control	plaster2	0	0	0	0	0	0	0	0	0	0
31/01/25	control	plaster2	0	0	0	0	0	0	0	0	0	0
01/02/25	control	plaster2	0	0	0	0	0	0	0	0	0	0
