# Supplementary material for: Offspring chemical control of adult reproductive transitions in a social insect
Source: Proc Natl Acad Sci U S A. 2026 Apr 8;123(15):e2526776123. doi: 10.1073/pnas.2526776123 (PMC13079936; doi:10.1073/pnas.2526776123)
Supplement: Supplementary file 4 — Dataset S03 (TXT) [file pnas.2526776123.sd03.txt]

ID	treatment	position	batch	day	date	eggs	egg_yesno	ants	death_larvae	death_pupae	eggsperant
Larvaecontact_pupae_1	Larvaecontact_pupae	01A	1	1	18/09/2025	0	0	12	0	0	0
Larvaecontact_pupae_2	Larvaecontact_pupae	01B	1	1	18/09/2025	0	0	12	0	0	0
Larvaecontact_pupae_3	Larvaecontact_pupae	01C	1	1	18/09/2025	0	0	12	0	0	0
Larvaecontact_pupae_4	Larvaecontact_pupae	01D	1	1	18/09/2025	0	0	12	0	0	0
larvaedistance_pupae_1	larvaedistance_pupae	02A	2	1	18/09/2025	0	0	12	0	0	0
larvaedistance_pupae_2	larvaedistance_pupae	02B	2	1	18/09/2025	0	0	12	0	0	0
larvaedistance_pupae_3	larvaedistance_pupae	02C	2	1	18/09/2025	0	0	12	0	0	0
larvaedistance_pupae_4	larvaedistance_pupae	02D	2	1	18/09/2025	0	0	12	0	1	0
pupae_1	pupae	03A	3	1	18/09/2025	0	0	12	NA	0	0
pupae_2	pupae	03B	3	1	18/09/2025	0	0	12	NA	0	0
pupae_3	pupae	03C	3	1	18/09/2025	0	0	12	NA	0	0
pupae_4	pupae	03D	3	1	18/09/2025	0	0	12	NA	0	0
MEMP_pupae_1	MEMP_pupae	04A	4	1	18/09/2025	0	0	12	NA	0	0
MEMP_pupae_2	MEMP_pupae	04B	4	1	18/09/2025	0	0	12	NA	0	0
MEMP_pupae_3	MEMP_pupae	04C	4	1	18/09/2025	0	0	12	NA	0	0
MEMP_pupae_4	MEMP_pupae	04D	4	1	18/09/2025	0	0	12	NA	0	0
MEHMP_pupae_1	MEHMP_pupae	05A	5	1	18/09/2025	NA	NA	NA	NA	NA	NA
MEHMP_pupae_2	MEHMP_pupae	05B	5	1	18/09/2025	0	0	12	NA	0	0
MEHMP_pupae_3	MEHMP_pupae	05C	5	1	18/09/2025	0	0	12	NA	0	0
MEHMP_pupae_4	MEHMP_pupae	05D	5	1	18/09/2025	0	0	12	NA	0	0
MEHMP_pupae_5	MEHMP_pupae	06A	6	1	18/09/2025	0	0	12	NA	0	0
MEHMP_pupae_6	MEHMP_pupae	06B	6	1	18/09/2025	0	0	12	NA	0	0
MEHMP_pupae_7	MEHMP_pupae	06C	6	1	18/09/2025	0	0	12	NA	0	0
MEHMP_pupae_8	MEHMP_pupae	06D	6	1	18/09/2025	0	0	12	NA	0	0
MEHMP_pupae_9	MEHMP_pupae	07A	7	1	18/09/2025	0	0	9	NA	0	0
MEHMP_pupae_10	MEHMP_pupae	07B	7	1	18/09/2025	0	0	12	NA	0	0
MEHMP_pupae_11	MEHMP_pupae	07C	7	1	18/09/2025	0	0	12	NA	0	0
MEHMP_pupae_12	MEHMP_pupae	07D	7	1	18/09/2025	0	0	12	NA	1	0
MEHMP_pupae_13	MEHMP_pupae	08A	8	1	18/09/2025	0	0	12	NA	0	0
MEHMP_pupae_14	MEHMP_pupae	08B	8	1	18/09/2025	0	0	12	NA	0	0
MEHMP_pupae_15	MEHMP_pupae	08C	8	1	18/09/2025	0	0	12	NA	0	0
MEHMP_pupae_16	MEHMP_pupae	08D	8	1	18/09/2025	0	0	12	NA	0	0
larvaedistance_pupae_5	larvaedistance_pupae	09A	9	1	18/09/2025	0	0	12	0	0	0
larvaedistance_pupae_6	larvaedistance_pupae	09B	9	1	18/09/2025	0	0	12	0	0	0
larvaedistance_pupae_7	larvaedistance_pupae	09C	9	1	18/09/2025	0	0	12	0	0	0
larvaedistance_pupae_8	larvaedistance_pupae	09D	9	1	18/09/2025	0	0	12	0	0	0
pupae_5	pupae	10A	10	1	18/09/2025	0	0	12	NA	0	0
pupae_6	pupae	10B	10	1	18/09/2025	0	0	12	NA	0	0
pupae_7	pupae	10C	10	1	18/09/2025	0	0	12	NA	0	0
pupae_8	pupae	10D	10	1	18/09/2025	0	0	12	NA	0	0
MEMP_pupae_5	MEMP_pupae	11A	11	1	18/09/2025	0	0	12	NA	0	0
MEMP_pupae_6	MEMP_pupae	11B	11	1	18/09/2025	0	0	12	NA	0	0
MEMP_pupae_7	MEMP_pupae	11C	11	1	18/09/2025	0	0	12	NA	0	0
MEMP_pupae_8	MEMP_pupae	11D	11	1	18/09/2025	0	0	12	NA	0	0
larvaedistance_pupae_9	larvaedistance_pupae	12A	12	1	18/09/2025	0	0	12	0	0	0
larvaedistance_pupae_10	larvaedistance_pupae	12B	12	1	18/09/2025	0	0	12	0	0	0
larvaedistance_pupae_11	larvaedistance_pupae	12C	12	1	18/09/2025	0	0	12	0	0	0
larvaedistance_pupae_12	larvaedistance_pupae	12D	12	1	18/09/2025	0	0	12	0	0	0
pupae_9	pupae	13A	13	1	18/09/2025	0	0	12	NA	0	0
pupae_10	pupae	13B	13	1	18/09/2025	0	0	12	NA	0	0
pupae_11	pupae	13C	13	1	18/09/2025	0	0	12	NA	0	0
pupae_12	pupae	13D	13	1	18/09/2025	0	0	12	NA	0	0
MEMP_pupae_9	MEMP_pupae	14A	14	1	18/09/2025	0	0	12	NA	0	0
MEMP_pupae_10	MEMP_pupae	14B	14	1	18/09/2025	0	0	12	NA	0	0
MEMP_pupae_11	MEMP_pupae	14C	14	1	18/09/2025	0	0	12	NA	0	0
MEMP_pupae_12	MEMP_pupae	14D	14	1	18/09/2025	0	0	12	NA	0	0
larvaedistance_pupae_13	larvaedistance_pupae	15A	15	1	18/09/2025	0	0	12	0	0	0
larvaedistance_pupae_14	larvaedistance_pupae	15B	15	1	18/09/2025	0	0	12	2	0	0
larvaedistance_pupae_15	larvaedistance_pupae	15C	15	1	18/09/2025	0	0	12	0	0	0
larvaedistance_pupae_16	larvaedistance_pupae	15D	15	1	18/09/2025	0	0	12	0	0	0
pupae_13	pupae	16A	16	1	18/09/2025	0	0	12	NA	0	0
pupae_14	pupae	16B	16	1	18/09/2025	0	0	12	NA	0	0
pupae_15	pupae	16C	16	1	18/09/2025	0	0	12	NA	0	0
pupae_16	pupae	16D	16	1	18/09/2025	0	0	12	NA	0	0
MEMP_pupae_13	MEMP_pupae	17A	17	1	18/09/2025	0	0	12	NA	0	0
MEMP_pupae_14	MEMP_pupae	17B	17	1	18/09/2025	0	0	12	NA	0	0
MEMP_pupae_15	MEMP_pupae	17C	17	1	18/09/2025	0	0	12	NA	0	0
MEMP_pupae_16	MEMP_pupae	17D	17	1	18/09/2025	0	0	12	NA	0	0
Larvaecontact_pupae_1	Larvaecontact_pupae	01A	1	2	19/09/2025	0	0	12	0	0	0
Larvaecontact_pupae_2	Larvaecontact_pupae	01B	1	2	19/09/2025	0	0	12	10	0	0
Larvaecontact_pupae_3	Larvaecontact_pupae	01C	1	2	19/09/2025	0	0	12	0	0	0
Larvaecontact_pupae_4	Larvaecontact_pupae	01D	1	2	19/09/2025	0	0	12	0	0	0
larvaedistance_pupae_1	larvaedistance_pupae	02A	2	2	19/09/2025	0	0	12	0	0	0
larvaedistance_pupae_2	larvaedistance_pupae	02B	2	2	19/09/2025	0	0	12	0	0	0
larvaedistance_pupae_3	larvaedistance_pupae	02C	2	2	19/09/2025	0	0	12	0	0	0
larvaedistance_pupae_4	larvaedistance_pupae	02D	2	2	19/09/2025	0	0	12	0	0	0
pupae_1	pupae	03A	3	2	19/09/2025	0	0	12	NA	0	0
pupae_2	pupae	03B	3	2	19/09/2025	0	0	12	NA	0	0
pupae_3	pupae	03C	3	2	19/09/2025	0	0	12	NA	0	0
pupae_4	pupae	03D	3	2	19/09/2025	0	0	12	NA	0	0
MEMP_pupae_1	MEMP_pupae	04A	4	2	19/09/2025	0	0	12	NA	0	0
MEMP_pupae_2	MEMP_pupae	04B	4	2	19/09/2025	0	0	12	NA	0	0
MEMP_pupae_3	MEMP_pupae	04C	4	2	19/09/2025	0	0	12	NA	0	0
MEMP_pupae_4	MEMP_pupae	04D	4	2	19/09/2025	0	0	12	NA	0	0
MEHMP_pupae_1	MEHMP_pupae	05A	5	2	19/09/2025	NA	NA	NA	NA	NA	NA
MEHMP_pupae_2	MEHMP_pupae	05B	5	2	19/09/2025	0	0	12	NA	0	0
MEHMP_pupae_3	MEHMP_pupae	05C	5	2	19/09/2025	0	0	12	NA	0	0
MEHMP_pupae_4	MEHMP_pupae	05D	5	2	19/09/2025	0	0	12	NA	0	0
MEHMP_pupae_5	MEHMP_pupae	06A	6	2	19/09/2025	0	0	12	NA	0	0
MEHMP_pupae_6	MEHMP_pupae	06B	6	2	19/09/2025	0	0	12	NA	0	0
MEHMP_pupae_7	MEHMP_pupae	06C	6	2	19/09/2025	0	0	12	NA	0	0
MEHMP_pupae_8	MEHMP_pupae	06D	6	2	19/09/2025	0	0	12	NA	0	0
MEHMP_pupae_9	MEHMP_pupae	07A	7	2	19/09/2025	0	0	9	NA	0	0
MEHMP_pupae_10	MEHMP_pupae	07B	7	2	19/09/2025	0	0	12	NA	2	0
MEHMP_pupae_11	MEHMP_pupae	07C	7	2	19/09/2025	0	0	12	NA	0	0
MEHMP_pupae_12	MEHMP_pupae	07D	7	2	19/09/2025	0	0	12	NA	1	0
MEHMP_pupae_13	MEHMP_pupae	08A	8	2	19/09/2025	0	0	12	NA	0	0
MEHMP_pupae_14	MEHMP_pupae	08B	8	2	19/09/2025	0	0	12	NA	0	0
MEHMP_pupae_15	MEHMP_pupae	08C	8	2	19/09/2025	0	0	12	NA	0	0
MEHMP_pupae_16	MEHMP_pupae	08D	8	2	19/09/2025	0	0	12	NA	1	0
larvaedistance_pupae_5	larvaedistance_pupae	09A	9	2	19/09/2025	0	0	12	2	0	0
larvaedistance_pupae_6	larvaedistance_pupae	09B	9	2	19/09/2025	0	0	12	0	0	0
larvaedistance_pupae_7	larvaedistance_pupae	09C	9	2	19/09/2025	0	0	12	0	0	0
larvaedistance_pupae_8	larvaedistance_pupae	09D	9	2	19/09/2025	0	0	12	0	0	0
pupae_5	pupae	10A	10	2	19/09/2025	0	0	12	NA	0	0
pupae_6	pupae	10B	10	2	19/09/2025	0	0	12	NA	0	0
pupae_7	pupae	10C	10	2	19/09/2025	0	0	12	NA	0	0
pupae_8	pupae	10D	10	2	19/09/2025	0	0	12	NA	0	0
MEMP_pupae_5	MEMP_pupae	11A	11	2	19/09/2025	0	0	12	NA	0	0
MEMP_pupae_6	MEMP_pupae	11B	11	2	19/09/2025	0	0	12	NA	0	0
MEMP_pupae_7	MEMP_pupae	11C	11	2	19/09/2025	0	0	12	NA	1	0
MEMP_pupae_8	MEMP_pupae	11D	11	2	19/09/2025	0	0	12	NA	0	0
larvaedistance_pupae_9	larvaedistance_pupae	12A	12	2	19/09/2025	0	0	12	0	0	0
larvaedistance_pupae_10	larvaedistance_pupae	12B	12	2	19/09/2025	0	0	12	0	0	0
larvaedistance_pupae_11	larvaedistance_pupae	12C	12	2	19/09/2025	0	0	12	0	0	0
larvaedistance_pupae_12	larvaedistance_pupae	12D	12	2	19/09/2025	0	0	12	0	1	0
pupae_9	pupae	13A	13	2	19/09/2025	0	0	12	NA	0	0
pupae_10	pupae	13B	13	2	19/09/2025	0	0	12	NA	0	0
pupae_11	pupae	13C	13	2	19/09/2025	0	0	12	NA	0	0
pupae_12	pupae	13D	13	2	19/09/2025	0	0	12	NA	0	0
MEMP_pupae_9	MEMP_pupae	14A	14	2	19/09/2025	0	0	12	NA	0	0
MEMP_pupae_10	MEMP_pupae	14B	14	2	19/09/2025	0	0	12	NA	0	0
MEMP_pupae_11	MEMP_pupae	14C	14	2	19/09/2025	0	0	12	NA	0	0
MEMP_pupae_12	MEMP_pupae	14D	14	2	19/09/2025	0	0	12	NA	0	0
larvaedistance_pupae_13	larvaedistance_pupae	15A	15	2	19/09/2025	0	0	12	0	0	0
larvaedistance_pupae_14	larvaedistance_pupae	15B	15	2	19/09/2025	0	0	12	4	0	0
larvaedistance_pupae_15	larvaedistance_pupae	15C	15	2	19/09/2025	0	0	12	0	0	0
larvaedistance_pupae_16	larvaedistance_pupae	15D	15	2	19/09/2025	0	0	12	0	0	0
pupae_13	pupae	16A	16	2	19/09/2025	0	0	12	NA	0	0
pupae_14	pupae	16B	16	2	19/09/2025	0	0	12	NA	0	0
pupae_15	pupae	16C	16	2	19/09/2025	0	0	12	NA	0	0
pupae_16	pupae	16D	16	2	19/09/2025	0	0	12	NA	0	0
MEMP_pupae_13	MEMP_pupae	17A	17	2	19/09/2025	0	0	12	NA	0	0
MEMP_pupae_14	MEMP_pupae	17B	17	2	19/09/2025	0	0	12	NA	0	0
MEMP_pupae_15	MEMP_pupae	17C	17	2	19/09/2025	0	0	10	NA	0	0
MEMP_pupae_16	MEMP_pupae	17D	17	2	19/09/2025	0	0	12	NA	0	0
Larvaecontact_pupae_1	Larvaecontact_pupae	01A	1	3	20/09/2025	0	0	12	0	1	0
Larvaecontact_pupae_2	Larvaecontact_pupae	01B	1	3	20/09/2025	0	0	12	0	0	0
Larvaecontact_pupae_3	Larvaecontact_pupae	01C	1	3	20/09/2025	0	0	12	0	0	0
Larvaecontact_pupae_4	Larvaecontact_pupae	01D	1	3	20/09/2025	0	0	12	0	0	0
larvaedistance_pupae_1	larvaedistance_pupae	02A	2	3	20/09/2025	0	0	12	0	0	0
larvaedistance_pupae_2	larvaedistance_pupae	02B	2	3	20/09/2025	0	0	12	0	0	0
larvaedistance_pupae_3	larvaedistance_pupae	02C	2	3	20/09/2025	0	0	12	0	0	0
larvaedistance_pupae_4	larvaedistance_pupae	02D	2	3	20/09/2025	0	0	12	5	3	0
pupae_1	pupae	03A	3	3	20/09/2025	0	0	12	NA	0	0
pupae_2	pupae	03B	3	3	20/09/2025	0	0	12	NA	0	0
pupae_3	pupae	03C	3	3	20/09/2025	0	0	12	NA	1	0
pupae_4	pupae	03D	3	3	20/09/2025	0	0	12	NA	0	0
MEMP_pupae_1	MEMP_pupae	04A	4	3	20/09/2025	0	0	12	NA	0	0
MEMP_pupae_2	MEMP_pupae	04B	4	3	20/09/2025	0	0	12	NA	0	0
MEMP_pupae_3	MEMP_pupae	04C	4	3	20/09/2025	0	0	12	NA	1	0
MEMP_pupae_4	MEMP_pupae	04D	4	3	20/09/2025	0	0	12	NA	0	0
MEHMP_pupae_1	MEHMP_pupae	05A	5	3	20/09/2025	NA	NA	NA	NA	NA	NA
MEHMP_pupae_2	MEHMP_pupae	05B	5	3	20/09/2025	0	0	12	NA	0	0
MEHMP_pupae_3	MEHMP_pupae	05C	5	3	20/09/2025	0	0	12	NA	0	0
MEHMP_pupae_4	MEHMP_pupae	05D	5	3	20/09/2025	0	0	12	NA	0	0
MEHMP_pupae_5	MEHMP_pupae	06A	6	3	20/09/2025	0	0	12	NA	0	0
MEHMP_pupae_6	MEHMP_pupae	06B	6	3	20/09/2025	0	0	12	NA	0	0
MEHMP_pupae_7	MEHMP_pupae	06C	6	3	20/09/2025	0	0	12	NA	1	0
MEHMP_pupae_8	MEHMP_pupae	06D	6	3	20/09/2025	0	0	12	NA	0	0
MEHMP_pupae_9	MEHMP_pupae	07A	7	3	20/09/2025	0	0	9	NA	0	0
MEHMP_pupae_10	MEHMP_pupae	07B	7	3	20/09/2025	0	0	12	NA	0	0
MEHMP_pupae_11	MEHMP_pupae	07C	7	3	20/09/2025	0	0	12	NA	0	0
MEHMP_pupae_12	MEHMP_pupae	07D	7	3	20/09/2025	0	0	12	NA	0	0
MEHMP_pupae_13	MEHMP_pupae	08A	8	3	20/09/2025	0	0	12	NA	0	0
MEHMP_pupae_14	MEHMP_pupae	08B	8	3	20/09/2025	0	0	12	NA	0	0
MEHMP_pupae_15	MEHMP_pupae	08C	8	3	20/09/2025	0	0	12	NA	0	0
MEHMP_pupae_16	MEHMP_pupae	08D	8	3	20/09/2025	0	0	12	NA	0	0
larvaedistance_pupae_5	larvaedistance_pupae	09A	9	3	20/09/2025	0	0	12	0	0	0
larvaedistance_pupae_6	larvaedistance_pupae	09B	9	3	20/09/2025	0	0	12	0	0	0
larvaedistance_pupae_7	larvaedistance_pupae	09C	9	3	20/09/2025	0	0	12	0	0	0
larvaedistance_pupae_8	larvaedistance_pupae	09D	9	3	20/09/2025	0	0	12	6	0	0
pupae_5	pupae	10A	10	3	20/09/2025	0	0	12	NA	0	0
pupae_6	pupae	10B	10	3	20/09/2025	0	0	12	NA	0	0
pupae_7	pupae	10C	10	3	20/09/2025	0	0	12	NA	0	0
pupae_8	pupae	10D	10	3	20/09/2025	0	0	12	NA	0	0
MEMP_pupae_5	MEMP_pupae	11A	11	3	20/09/2025	0	0	12	NA	0	0
MEMP_pupae_6	MEMP_pupae	11B	11	3	20/09/2025	0	0	12	NA	0	0
MEMP_pupae_7	MEMP_pupae	11C	11	3	20/09/2025	0	0	12	NA	0	0
MEMP_pupae_8	MEMP_pupae	11D	11	3	20/09/2025	0	0	12	NA	0	0
larvaedistance_pupae_9	larvaedistance_pupae	12A	12	3	20/09/2025	0	0	12	4	0	0
larvaedistance_pupae_10	larvaedistance_pupae	12B	12	3	20/09/2025	0	0	12	0	2	0
larvaedistance_pupae_11	larvaedistance_pupae	12C	12	3	20/09/2025	0	0	12	0	0	0
larvaedistance_pupae_12	larvaedistance_pupae	12D	12	3	20/09/2025	0	0	12	5	0	0
pupae_9	pupae	13A	13	3	20/09/2025	0	0	12	NA	0	0
pupae_10	pupae	13B	13	3	20/09/2025	0	0	12	NA	1	0
pupae_11	pupae	13C	13	3	20/09/2025	0	0	12	NA	0	0
pupae_12	pupae	13D	13	3	20/09/2025	0	0	12	NA	0	0
MEMP_pupae_9	MEMP_pupae	14A	14	3	20/09/2025	0	0	12	NA	0	0
MEMP_pupae_10	MEMP_pupae	14B	14	3	20/09/2025	0	0	12	NA	0	0
MEMP_pupae_11	MEMP_pupae	14C	14	3	20/09/2025	0	0	12	NA	0	0
MEMP_pupae_12	MEMP_pupae	14D	14	3	20/09/2025	0	0	12	NA	0	0
larvaedistance_pupae_13	larvaedistance_pupae	15A	15	3	20/09/2025	0	0	12	0	0	0
larvaedistance_pupae_14	larvaedistance_pupae	15B	15	3	20/09/2025	0	0	12	10	0	0
larvaedistance_pupae_15	larvaedistance_pupae	15C	15	3	20/09/2025	0	0	12	0	0	0
larvaedistance_pupae_16	larvaedistance_pupae	15D	15	3	20/09/2025	0	0	12	1	0	0
pupae_13	pupae	16A	16	3	20/09/2025	0	0	12	NA	0	0
pupae_14	pupae	16B	16	3	20/09/2025	0	0	12	NA	0	0
pupae_15	pupae	16C	16	3	20/09/2025	0	0	12	NA	0	0
pupae_16	pupae	16D	16	3	20/09/2025	0	0	12	NA	0	0
MEMP_pupae_13	MEMP_pupae	17A	17	3	20/09/2025	0	0	12	NA	0	0
MEMP_pupae_14	MEMP_pupae	17B	17	3	20/09/2025	0	0	12	NA	0	0
MEMP_pupae_15	MEMP_pupae	17C	17	3	20/09/2025	0	0	10	NA	0	0
MEMP_pupae_16	MEMP_pupae	17D	17	3	20/09/2025	0	0	12	NA	2	0
Larvaecontact_pupae_1	Larvaecontact_pupae	01A	1	4	21/09/2025	0	0	12	0	0	0
Larvaecontact_pupae_2	Larvaecontact_pupae	01B	1	4	21/09/2025	0	0	12	0	0	0
Larvaecontact_pupae_3	Larvaecontact_pupae	01C	1	4	21/09/2025	0	0	12	0	12	0
Larvaecontact_pupae_4	Larvaecontact_pupae	01D	1	4	21/09/2025	0	0	12	0	0	0
larvaedistance_pupae_1	larvaedistance_pupae	02A	2	4	21/09/2025	0	0	12	0	0	0
larvaedistance_pupae_2	larvaedistance_pupae	02B	2	4	21/09/2025	0	0	12	0	0	0
larvaedistance_pupae_3	larvaedistance_pupae	02C	2	4	21/09/2025	0	0	12	0	0	0
larvaedistance_pupae_4	larvaedistance_pupae	02D	2	4	21/09/2025	0	0	12	12	0	0
pupae_1	pupae	03A	3	4	21/09/2025	0	0	12	NA	0	0
pupae_2	pupae	03B	3	4	21/09/2025	0	0	12	NA	0	0
pupae_3	pupae	03C	3	4	21/09/2025	0	0	12	NA	2	0
pupae_4	pupae	03D	3	4	21/09/2025	0	0	12	NA	0	0
MEMP_pupae_1	MEMP_pupae	04A	4	4	21/09/2025	0	0	12	NA	0	0
MEMP_pupae_2	MEMP_pupae	04B	4	4	21/09/2025	0	0	12	NA	0	0
MEMP_pupae_3	MEMP_pupae	04C	4	4	21/09/2025	0	0	12	NA	0	0
MEMP_pupae_4	MEMP_pupae	04D	4	4	21/09/2025	0	0	12	NA	0	0
MEHMP_pupae_1	MEHMP_pupae	05A	5	4	21/09/2025	NA	NA	NA	NA	NA	NA
MEHMP_pupae_2	MEHMP_pupae	05B	5	4	21/09/2025	0	0	12	NA	0	0
MEHMP_pupae_3	MEHMP_pupae	05C	5	4	21/09/2025	0	0	12	NA	0	0
MEHMP_pupae_4	MEHMP_pupae	05D	5	4	21/09/2025	0	0	12	NA	1	0
MEHMP_pupae_5	MEHMP_pupae	06A	6	4	21/09/2025	0	0	12	NA	0	0
MEHMP_pupae_6	MEHMP_pupae	06B	6	4	21/09/2025	0	0	12	NA	0	0
MEHMP_pupae_7	MEHMP_pupae	06C	6	4	21/09/2025	0	0	12	NA	2	0
MEHMP_pupae_8	MEHMP_pupae	06D	6	4	21/09/2025	0	0	12	NA	0	0
MEHMP_pupae_9	MEHMP_pupae	07A	7	4	21/09/2025	0	0	9	NA	0	0
MEHMP_pupae_10	MEHMP_pupae	07B	7	4	21/09/2025	0	0	12	NA	2	0
MEHMP_pupae_11	MEHMP_pupae	07C	7	4	21/09/2025	0	0	12	NA	0	0
MEHMP_pupae_12	MEHMP_pupae	07D	7	4	21/09/2025	1	1	12	NA	0	0.08
MEHMP_pupae_13	MEHMP_pupae	08A	8	4	21/09/2025	0	0	12	NA	0	0
MEHMP_pupae_14	MEHMP_pupae	08B	8	4	21/09/2025	0	0	12	NA	0	0
MEHMP_pupae_15	MEHMP_pupae	08C	8	4	21/09/2025	0	0	12	NA	0	0
MEHMP_pupae_16	MEHMP_pupae	08D	8	4	21/09/2025	0	0	12	NA	0	0
larvaedistance_pupae_5	larvaedistance_pupae	09A	9	4	21/09/2025	0	0	12	12	0	0
larvaedistance_pupae_6	larvaedistance_pupae	09B	9	4	21/09/2025	0	0	12	0	0	0
larvaedistance_pupae_7	larvaedistance_pupae	09C	9	4	21/09/2025	0	0	12	0	3	0
larvaedistance_pupae_8	larvaedistance_pupae	09D	9	4	21/09/2025	1	1	12	0	3	0.08
pupae_5	pupae	10A	10	4	21/09/2025	0	0	12	NA	0	0
pupae_6	pupae	10B	10	4	21/09/2025	0	0	12	NA	0	0
pupae_7	pupae	10C	10	4	21/09/2025	1	1	12	NA	0	0.08
pupae_8	pupae	10D	10	4	21/09/2025	0	0	12	NA	3	0
MEMP_pupae_5	MEMP_pupae	11A	11	4	21/09/2025	0	0	12	NA	1	0
MEMP_pupae_6	MEMP_pupae	11B	11	4	21/09/2025	0	0	12	NA	2	0
MEMP_pupae_7	MEMP_pupae	11C	11	4	21/09/2025	0	0	12	NA	0	0
MEMP_pupae_8	MEMP_pupae	11D	11	4	21/09/2025	0	0	12	NA	2	0
larvaedistance_pupae_9	larvaedistance_pupae	12A	12	4	21/09/2025	0	0	12	0	0	0
larvaedistance_pupae_10	larvaedistance_pupae	12B	12	4	21/09/2025	0	0	12	4	1	0
larvaedistance_pupae_11	larvaedistance_pupae	12C	12	4	21/09/2025	0	0	12	0	0	0
larvaedistance_pupae_12	larvaedistance_pupae	12D	12	4	21/09/2025	0	0	12	0	0	0
pupae_9	pupae	13A	13	4	21/09/2025	0	0	12	NA	0	0
pupae_10	pupae	13B	13	4	21/09/2025	0	0	12	NA	0	0
pupae_11	pupae	13C	13	4	21/09/2025	0	0	12	NA	1	0
pupae_12	pupae	13D	13	4	21/09/2025	0	0	12	NA	2	0
MEMP_pupae_9	MEMP_pupae	14A	14	4	21/09/2025	0	0	12	NA	0	0
MEMP_pupae_10	MEMP_pupae	14B	14	4	21/09/2025	0	0	12	NA	1	0
MEMP_pupae_11	MEMP_pupae	14C	14	4	21/09/2025	0	0	12	NA	0	0
MEMP_pupae_12	MEMP_pupae	14D	14	4	21/09/2025	0	0	12	NA	0	0
larvaedistance_pupae_13	larvaedistance_pupae	15A	15	4	21/09/2025	0	0	12	0	0	0
larvaedistance_pupae_14	larvaedistance_pupae	15B	15	4	21/09/2025	1	1	12	12	0	0.08
larvaedistance_pupae_15	larvaedistance_pupae	15C	15	4	21/09/2025	0	0	12	0	1	0
larvaedistance_pupae_16	larvaedistance_pupae	15D	15	4	21/09/2025	0	0	12	0	0	0
pupae_13	pupae	16A	16	4	21/09/2025	0	0	12	NA	0	0
pupae_14	pupae	16B	16	4	21/09/2025	0	0	12	NA	0	0
pupae_15	pupae	16C	16	4	21/09/2025	0	0	12	NA	0	0
pupae_16	pupae	16D	16	4	21/09/2025	0	0	12	NA	0	0
MEMP_pupae_13	MEMP_pupae	17A	17	4	21/09/2025	1	1	12	NA	0	0.08
MEMP_pupae_14	MEMP_pupae	17B	17	4	21/09/2025	0	0	12	NA	0	0
MEMP_pupae_15	MEMP_pupae	17C	17	4	21/09/2025	0	0	10	NA	0	0
MEMP_pupae_16	MEMP_pupae	17D	17	4	21/09/2025	0	0	12	NA	1	0
Larvaecontact_pupae_1	Larvaecontact_pupae	01A	1	5	22/09/2025	0	0	12	2	12	0
Larvaecontact_pupae_2	Larvaecontact_pupae	01B	1	5	22/09/2025	0	0	12	8	4	0
Larvaecontact_pupae_3	Larvaecontact_pupae	01C	1	5	22/09/2025	0	0	12	0	0	0
Larvaecontact_pupae_4	Larvaecontact_pupae	01D	1	5	22/09/2025	0	0	12	0	0	0
larvaedistance_pupae_1	larvaedistance_pupae	02A	2	5	22/09/2025	0	0	12	0	0	0
larvaedistance_pupae_2	larvaedistance_pupae	02B	2	5	22/09/2025	0	0	12	0	0	0
larvaedistance_pupae_3	larvaedistance_pupae	02C	2	5	22/09/2025	0	0	12	0	1	0
larvaedistance_pupae_4	larvaedistance_pupae	02D	2	5	22/09/2025	0	0	12	0	0	0
pupae_1	pupae	03A	3	5	22/09/2025	0	0	12	NA	0	0
pupae_2	pupae	03B	3	5	22/09/2025	2	1	12	NA	1	0.17
pupae_3	pupae	03C	3	5	22/09/2025	0	0	12	NA	0	0
pupae_4	pupae	03D	3	5	22/09/2025	0	0	12	NA	0	0
MEMP_pupae_1	MEMP_pupae	04A	4	5	22/09/2025	0	0	12	NA	0	0
MEMP_pupae_2	MEMP_pupae	04B	4	5	22/09/2025	0	0	12	NA	0	0
MEMP_pupae_3	MEMP_pupae	04C	4	5	22/09/2025	0	0	12	NA	0	0
MEMP_pupae_4	MEMP_pupae	04D	4	5	22/09/2025	1	1	12	NA	0	0.08
MEHMP_pupae_1	MEHMP_pupae	05A	5	5	22/09/2025	NA	NA	NA	NA	NA	NA
MEHMP_pupae_2	MEHMP_pupae	05B	5	5	22/09/2025	0	0	12	NA	0	0
MEHMP_pupae_3	MEHMP_pupae	05C	5	5	22/09/2025	0	0	12	NA	0	0
MEHMP_pupae_4	MEHMP_pupae	05D	5	5	22/09/2025	0	0	12	NA	0	0
MEHMP_pupae_5	MEHMP_pupae	06A	6	5	22/09/2025	0	0	12	NA	0	0
MEHMP_pupae_6	MEHMP_pupae	06B	6	5	22/09/2025	0	0	12	NA	0	0
MEHMP_pupae_7	MEHMP_pupae	06C	6	5	22/09/2025	0	0	12	NA	0	0
MEHMP_pupae_8	MEHMP_pupae	06D	6	5	22/09/2025	0	0	12	NA	0	0
MEHMP_pupae_9	MEHMP_pupae	07A	7	5	22/09/2025	0	0	9	NA	0	0
MEHMP_pupae_10	MEHMP_pupae	07B	7	5	22/09/2025	0	0	12	NA	0	0
MEHMP_pupae_11	MEHMP_pupae	07C	7	5	22/09/2025	2	1	12	NA	0	0.17
MEHMP_pupae_12	MEHMP_pupae	07D	7	5	22/09/2025	1	1	12	NA	1	0.08
MEHMP_pupae_13	MEHMP_pupae	08A	8	5	22/09/2025	0	0	12	NA	0	0
MEHMP_pupae_14	MEHMP_pupae	08B	8	5	22/09/2025	0	0	12	NA	2	0
MEHMP_pupae_15	MEHMP_pupae	08C	8	5	22/09/2025	0	0	12	NA	0	0
MEHMP_pupae_16	MEHMP_pupae	08D	8	5	22/09/2025	0	0	12	NA	0	0
larvaedistance_pupae_5	larvaedistance_pupae	09A	9	5	22/09/2025	0	0	12	0	0	0
larvaedistance_pupae_6	larvaedistance_pupae	09B	9	5	22/09/2025	0	0	12	0	0	0
larvaedistance_pupae_7	larvaedistance_pupae	09C	9	5	22/09/2025	0	0	12	0	5	0
larvaedistance_pupae_8	larvaedistance_pupae	09D	9	5	22/09/2025	3	1	12	0	2	0.25
pupae_5	pupae	10A	10	5	22/09/2025	0	0	12	NA	4	0
pupae_6	pupae	10B	10	5	22/09/2025	0	0	12	NA	0	0
pupae_7	pupae	10C	10	5	22/09/2025	3	1	12	NA	0	0.25
pupae_8	pupae	10D	10	5	22/09/2025	0	0	12	NA	0	0
MEMP_pupae_5	MEMP_pupae	11A	11	5	22/09/2025	0	0	12	NA	0	0
MEMP_pupae_6	MEMP_pupae	11B	11	5	22/09/2025	0	0	12	NA	0	0
MEMP_pupae_7	MEMP_pupae	11C	11	5	22/09/2025	2	1	12	NA	0	0.17
MEMP_pupae_8	MEMP_pupae	11D	11	5	22/09/2025	0	0	12	NA	0	0
larvaedistance_pupae_9	larvaedistance_pupae	12A	12	5	22/09/2025	0	0	12	0	0	0
larvaedistance_pupae_10	larvaedistance_pupae	12B	12	5	22/09/2025	1	1	12	0	0	0.08
larvaedistance_pupae_11	larvaedistance_pupae	12C	12	5	22/09/2025	0	0	12	0	0	0
larvaedistance_pupae_12	larvaedistance_pupae	12D	12	5	22/09/2025	0	0	12	0	2	0
pupae_9	pupae	13A	13	5	22/09/2025	0	0	12	NA	0	0
pupae_10	pupae	13B	13	5	22/09/2025	0	0	9	NA	0	0
pupae_11	pupae	13C	13	5	22/09/2025	0	0	12	NA	0	0
pupae_12	pupae	13D	13	5	22/09/2025	0	0	12	NA	0	0
MEMP_pupae_9	MEMP_pupae	14A	14	5	22/09/2025	0	0	12	NA	0	0
MEMP_pupae_10	MEMP_pupae	14B	14	5	22/09/2025	0	0	12	NA	1	0
MEMP_pupae_11	MEMP_pupae	14C	14	5	22/09/2025	1	1	12	NA	0	0.08
MEMP_pupae_12	MEMP_pupae	14D	14	5	22/09/2025	2	1	12	NA	0	0.17
larvaedistance_pupae_13	larvaedistance_pupae	15A	15	5	22/09/2025	0	0	12	5	0	0
larvaedistance_pupae_14	larvaedistance_pupae	15B	15	5	22/09/2025	2	1	12	4	0	0.17
larvaedistance_pupae_15	larvaedistance_pupae	15C	15	5	22/09/2025	0	0	12	0	0	0
larvaedistance_pupae_16	larvaedistance_pupae	15D	15	5	22/09/2025	0	0	12	0	5	0
pupae_13	pupae	16A	16	5	22/09/2025	1	1	12	NA	0	0.08
pupae_14	pupae	16B	16	5	22/09/2025	0	0	12	NA	1	0
pupae_15	pupae	16C	16	5	22/09/2025	0	0	3	NA	0	0
pupae_16	pupae	16D	16	5	22/09/2025	1	1	12	NA	0	0.08
MEMP_pupae_13	MEMP_pupae	17A	17	5	22/09/2025	2	1	12	NA	0	0.17
MEMP_pupae_14	MEMP_pupae	17B	17	5	22/09/2025	1	1	12	NA	0	0.08
MEMP_pupae_15	MEMP_pupae	17C	17	5	22/09/2025	0	0	10	NA	0	0
MEMP_pupae_16	MEMP_pupae	17D	17	5	22/09/2025	0	0	12	NA	1	0
Larvaecontact_pupae_1	Larvaecontact_pupae	01A	1	6	23/09/2025	0	0	12	0	0	0
Larvaecontact_pupae_2	Larvaecontact_pupae	01B	1	6	23/09/2025	0	0	12	0	0	0
Larvaecontact_pupae_3	Larvaecontact_pupae	01C	1	6	23/09/2025	0	0	12	0	12	0
Larvaecontact_pupae_4	Larvaecontact_pupae	01D	1	6	23/09/2025	0	0	12	0	0	0
larvaedistance_pupae_1	larvaedistance_pupae	02A	2	6	23/09/2025	2	1	12	0	0	0.17
larvaedistance_pupae_2	larvaedistance_pupae	02B	2	6	23/09/2025	0	0	12	0	0	0
larvaedistance_pupae_3	larvaedistance_pupae	02C	2	6	23/09/2025	0	0	12	1	0	0
larvaedistance_pupae_4	larvaedistance_pupae	02D	2	6	23/09/2025	0	0	12	0	0	0
pupae_1	pupae	03A	3	6	23/09/2025	2	1	12	NA	0	0.17
pupae_2	pupae	03B	3	6	23/09/2025	6	1	12	NA	0	0.5
pupae_3	pupae	03C	3	6	23/09/2025	2	1	12	NA	0	0.17
pupae_4	pupae	03D	3	6	23/09/2025	3	1	12	NA	0	0.25
MEMP_pupae_1	MEMP_pupae	04A	4	6	23/09/2025	2	1	12	NA	0	0.17
MEMP_pupae_2	MEMP_pupae	04B	4	6	23/09/2025	0	0	12	NA	0	0
MEMP_pupae_3	MEMP_pupae	04C	4	6	23/09/2025	2	1	12	NA	1	0.17
MEMP_pupae_4	MEMP_pupae	04D	4	6	23/09/2025	2	1	12	NA	0	0.17
MEHMP_pupae_1	MEHMP_pupae	05A	5	6	23/09/2025	NA	NA	NA	NA	NA	NA
MEHMP_pupae_2	MEHMP_pupae	05B	5	6	23/09/2025	0	0	12	NA	0	0
MEHMP_pupae_3	MEHMP_pupae	05C	5	6	23/09/2025	0	0	12	NA	0	0
MEHMP_pupae_4	MEHMP_pupae	05D	5	6	23/09/2025	3	1	12	NA	0	0.25
MEHMP_pupae_5	MEHMP_pupae	06A	6	6	23/09/2025	2	1	12	NA	0	0.17
MEHMP_pupae_6	MEHMP_pupae	06B	6	6	23/09/2025	0	0	12	NA	0	0
MEHMP_pupae_7	MEHMP_pupae	06C	6	6	23/09/2025	0	0	12	NA	0	0
MEHMP_pupae_8	MEHMP_pupae	06D	6	6	23/09/2025	1	1	12	NA	0	0.08
MEHMP_pupae_9	MEHMP_pupae	07A	7	6	23/09/2025	0	0	9	NA	0	0
MEHMP_pupae_10	MEHMP_pupae	07B	7	6	23/09/2025	0	0	12	NA	0	0
MEHMP_pupae_11	MEHMP_pupae	07C	7	6	23/09/2025	2	1	12	NA	0	0.17
MEHMP_pupae_12	MEHMP_pupae	07D	7	6	23/09/2025	7	1	12	NA	0	0.58
MEHMP_pupae_13	MEHMP_pupae	08A	8	6	23/09/2025	0	0	12	NA	0	0
MEHMP_pupae_14	MEHMP_pupae	08B	8	6	23/09/2025	1	1	12	NA	0	0.08
MEHMP_pupae_15	MEHMP_pupae	08C	8	6	23/09/2025	4	1	12	NA	0	0.33
MEHMP_pupae_16	MEHMP_pupae	08D	8	6	23/09/2025	3	1	12	NA	0	0.25
larvaedistance_pupae_5	larvaedistance_pupae	09A	9	6	23/09/2025	1	1	12	0	0	0.08
larvaedistance_pupae_6	larvaedistance_pupae	09B	9	6	23/09/2025	0	0	12	5	0	0
larvaedistance_pupae_7	larvaedistance_pupae	09C	9	6	23/09/2025	1	1	12	0	0	0.08
larvaedistance_pupae_8	larvaedistance_pupae	09D	9	6	23/09/2025	7	1	12	0	0	0.58
pupae_5	pupae	10A	10	6	23/09/2025	3	1	12	NA	0	0.25
pupae_6	pupae	10B	10	6	23/09/2025	6	1	12	NA	0	0.5
pupae_7	pupae	10C	10	6	23/09/2025	6	1	12	NA	0	0.5
pupae_8	pupae	10D	10	6	23/09/2025	3	1	12	NA	0	0.25
MEMP_pupae_5	MEMP_pupae	11A	11	6	23/09/2025	0	0	12	NA	0	0
MEMP_pupae_6	MEMP_pupae	11B	11	6	23/09/2025	0	0	12	NA	0	0
MEMP_pupae_7	MEMP_pupae	11C	11	6	23/09/2025	4	1	12	NA	0	0.33
MEMP_pupae_8	MEMP_pupae	11D	11	6	23/09/2025	3	1	12	NA	0	0.25
larvaedistance_pupae_9	larvaedistance_pupae	12A	12	6	23/09/2025	5	1	12	1	0	0.42
larvaedistance_pupae_10	larvaedistance_pupae	12B	12	6	23/09/2025	2	1	12	0	0	0.17
larvaedistance_pupae_11	larvaedistance_pupae	12C	12	6	23/09/2025	0	0	12	0	0	0
larvaedistance_pupae_12	larvaedistance_pupae	12D	12	6	23/09/2025	5	1	11	1	0	0.45
pupae_9	pupae	13A	13	6	23/09/2025	6	1	12	NA	0	0.5
pupae_10	pupae	13B	13	6	23/09/2025	0	0	9	NA	0	0
pupae_11	pupae	13C	13	6	23/09/2025	0	0	12	NA	0	0
pupae_12	pupae	13D	13	6	23/09/2025	5	1	12	NA	4	0.42
MEMP_pupae_9	MEMP_pupae	14A	14	6	23/09/2025	0	0	12	NA	0	0
MEMP_pupae_10	MEMP_pupae	14B	14	6	23/09/2025	0	0	12	NA	0	0
MEMP_pupae_11	MEMP_pupae	14C	14	6	23/09/2025	4	1	12	NA	0	0.33
MEMP_pupae_12	MEMP_pupae	14D	14	6	23/09/2025	3	1	12	NA	0	0.25
larvaedistance_pupae_13	larvaedistance_pupae	15A	15	6	23/09/2025	3	1	12	0	0	0.25
larvaedistance_pupae_14	larvaedistance_pupae	15B	15	6	23/09/2025	2	1	12	0	0	0.17
larvaedistance_pupae_15	larvaedistance_pupae	15C	15	6	23/09/2025	0	0	12	0	0	0
larvaedistance_pupae_16	larvaedistance_pupae	15D	15	6	23/09/2025	0	0	12	3	0	0
pupae_13	pupae	16A	16	6	23/09/2025	3	1	12	NA	0	0.25
pupae_14	pupae	16B	16	6	23/09/2025	3	1	12	NA	0	0.25
pupae_15	pupae	16C	16	6	23/09/2025	0	0	3	NA	0	0
pupae_16	pupae	16D	16	6	23/09/2025	6	1	12	NA	0	0.5
MEMP_pupae_13	MEMP_pupae	17A	17	6	23/09/2025	5	1	12	NA	0	0.42
MEMP_pupae_14	MEMP_pupae	17B	17	6	23/09/2025	1	1	12	NA	0	0.08
MEMP_pupae_15	MEMP_pupae	17C	17	6	23/09/2025	4	1	10	NA	0	0.4
MEMP_pupae_16	MEMP_pupae	17D	17	6	23/09/2025	3	1	12	NA	0	0.25
Larvaecontact_pupae_1	Larvaecontact_pupae	01A	1	7	24/09/2025	0	0	12	0	0	0
Larvaecontact_pupae_2	Larvaecontact_pupae	01B	1	7	24/09/2025	0	0	12	0	0	0
Larvaecontact_pupae_3	Larvaecontact_pupae	01C	1	7	24/09/2025	0	0	12	0	0	0
Larvaecontact_pupae_4	Larvaecontact_pupae	01D	1	7	24/09/2025	0	0	11	0	12	0
larvaedistance_pupae_1	larvaedistance_pupae	02A	2	7	24/09/2025	2	1	12	0	0	0.17
larvaedistance_pupae_2	larvaedistance_pupae	02B	2	7	24/09/2025	0	0	12	0	0	0
larvaedistance_pupae_3	larvaedistance_pupae	02C	2	7	24/09/2025	0	0	12	0	0	0
larvaedistance_pupae_4	larvaedistance_pupae	02D	2	7	24/09/2025	7	1	12	1	0	0.58
pupae_1	pupae	03A	3	7	24/09/2025	9	1	12	NA	1	0.75
pupae_2	pupae	03B	3	7	24/09/2025	10	1	12	NA	0	0.83
pupae_3	pupae	03C	3	7	24/09/2025	8	1	12	NA	0	0.67
pupae_4	pupae	03D	3	7	24/09/2025	6	1	12	NA	0	0.5
MEMP_pupae_1	MEMP_pupae	04A	4	7	24/09/2025	4	1	12	NA	0	0.33
MEMP_pupae_2	MEMP_pupae	04B	4	7	24/09/2025	4	1	12	NA	0	0.33
MEMP_pupae_3	MEMP_pupae	04C	4	7	24/09/2025	7	1	12	NA	0	0.58
MEMP_pupae_4	MEMP_pupae	04D	4	7	24/09/2025	8	1	12	NA	0	0.67
MEHMP_pupae_1	MEHMP_pupae	05A	5	7	24/09/2025	NA	NA	NA	NA	0	NA
MEHMP_pupae_2	MEHMP_pupae	05B	5	7	24/09/2025	3	1	12	NA	12	0.25
MEHMP_pupae_3	MEHMP_pupae	05C	5	7	24/09/2025	3	1	12	NA	0	0.25
MEHMP_pupae_4	MEHMP_pupae	05D	5	7	24/09/2025	6	1	12	NA	0	0.5
MEHMP_pupae_5	MEHMP_pupae	06A	6	7	24/09/2025	5	1	12	NA	1	0.42
MEHMP_pupae_6	MEHMP_pupae	06B	6	7	24/09/2025	6	1	12	NA	0	0.5
MEHMP_pupae_7	MEHMP_pupae	06C	6	7	24/09/2025	3	1	12	NA	0	0.25
MEHMP_pupae_8	MEHMP_pupae	06D	6	7	24/09/2025	6	1	12	NA	8	0.5
MEHMP_pupae_9	MEHMP_pupae	07A	7	7	24/09/2025	4	0	9	NA	1	0.44
MEHMP_pupae_10	MEHMP_pupae	07B	7	7	24/09/2025	0	0	12	NA	0	0
MEHMP_pupae_11	MEHMP_pupae	07C	7	7	24/09/2025	4	1	12	NA	1	0.33
MEHMP_pupae_12	MEHMP_pupae	07D	7	7	24/09/2025	7	1	12	NA	0	0.58
MEHMP_pupae_13	MEHMP_pupae	08A	8	7	24/09/2025	2	1	12	NA	0	0.17
MEHMP_pupae_14	MEHMP_pupae	08B	8	7	24/09/2025	5	1	12	NA	0	0.42
MEHMP_pupae_15	MEHMP_pupae	08C	8	7	24/09/2025	5	1	12	NA	0	0.42
MEHMP_pupae_16	MEHMP_pupae	08D	8	7	24/09/2025	8	1	12	NA	0	0.67
larvaedistance_pupae_5	larvaedistance_pupae	09A	9	7	24/09/2025	4	1	12	0	0	0.33
larvaedistance_pupae_6	larvaedistance_pupae	09B	9	7	24/09/2025	4	0	12	0	0	0.33
larvaedistance_pupae_7	larvaedistance_pupae	09C	9	7	24/09/2025	6	1	12	5	0	0.5
larvaedistance_pupae_8	larvaedistance_pupae	09D	9	7	24/09/2025	8	1	12	0	2	0.67
pupae_5	pupae	10A	10	7	24/09/2025	10	1	12	NA	0	0.83
pupae_6	pupae	10B	10	7	24/09/2025	10	1	12	NA	0	0.83
pupae_7	pupae	10C	10	7	24/09/2025	8	1	12	NA	0	0.67
pupae_8	pupae	10D	10	7	24/09/2025	7	1	12	NA	0	0.58
MEMP_pupae_5	MEMP_pupae	11A	11	7	24/09/2025	8	1	12	NA	0	0.67
MEMP_pupae_6	MEMP_pupae	11B	11	7	24/09/2025	6	1	12	NA	0	0.5
MEMP_pupae_7	MEMP_pupae	11C	11	7	24/09/2025	8	1	12	NA	1	0.67
MEMP_pupae_8	MEMP_pupae	11D	11	7	24/09/2025	8	1	12	NA	2	0.67
larvaedistance_pupae_9	larvaedistance_pupae	12A	12	7	24/09/2025	8	1	12	1	0	0.67
larvaedistance_pupae_10	larvaedistance_pupae	12B	12	7	24/09/2025	7	1	12	2	0	0.58
larvaedistance_pupae_11	larvaedistance_pupae	12C	12	7	24/09/2025	1	1	12	3	0	0.08
larvaedistance_pupae_12	larvaedistance_pupae	12D	12	7	24/09/2025	7	1	11	0	1	0.64
pupae_9	pupae	13A	13	7	24/09/2025	11	1	12	NA	2	0.92
pupae_10	pupae	13B	13	7	24/09/2025	4	1	9	NA	0	0.44
pupae_11	pupae	13C	13	7	24/09/2025	9	1	12	NA	0	0.75
pupae_12	pupae	13D	13	7	24/09/2025	9	1	12	NA	0	0.75
MEMP_pupae_9	MEMP_pupae	14A	14	7	24/09/2025	7	1	12	NA	0	0.58
MEMP_pupae_10	MEMP_pupae	14B	14	7	24/09/2025	8	1	12	NA	0	0.67
MEMP_pupae_11	MEMP_pupae	14C	14	7	24/09/2025	7	1	12	NA	0	0.58
MEMP_pupae_12	MEMP_pupae	14D	14	7	24/09/2025	9	1	12	NA	0	0.75
larvaedistance_pupae_13	larvaedistance_pupae	15A	15	7	24/09/2025	5	1	12	0	1	0.42
larvaedistance_pupae_14	larvaedistance_pupae	15B	15	7	24/09/2025	9	1	12	2	0	0.75
larvaedistance_pupae_15	larvaedistance_pupae	15C	15	7	24/09/2025	4	1	12	1	1	0.33
larvaedistance_pupae_16	larvaedistance_pupae	15D	15	7	24/09/2025	5	1	12	4	0	0.42
pupae_13	pupae	16A	16	7	24/09/2025	8	1	12	NA	0	0.67
pupae_14	pupae	16B	16	7	24/09/2025	10	1	12	NA	2	0.83
pupae_15	pupae	16C	16	7	24/09/2025	0	0	3	NA	0	NA
pupae_16	pupae	16D	16	7	24/09/2025	10	1	12	NA	0	0.83
MEMP_pupae_13	MEMP_pupae	17A	17	7	24/09/2025	7	1	12	NA	0	0.58
MEMP_pupae_14	MEMP_pupae	17B	17	7	24/09/2025	7	1	12	NA	0	0.58
MEMP_pupae_15	MEMP_pupae	17C	17	7	24/09/2025	8	1	10	NA	1	0.8
MEMP_pupae_16	MEMP_pupae	17D	17	7	24/09/2025	9	1	12	NA	0	0.75
Larvaecontact_pupae_1	Larvaecontact_pupae	01A	1	8	25/09/2025	0	0	12	2	12	0
Larvaecontact_pupae_2	Larvaecontact_pupae	01B	1	8	25/09/2025	0	0	12	0	0	0
Larvaecontact_pupae_3	Larvaecontact_pupae	01C	1	8	25/09/2025	0	0	12	0	12	0
Larvaecontact_pupae_4	Larvaecontact_pupae	01D	1	8	25/09/2025	0	0	11	0	0	0
larvaedistance_pupae_1	larvaedistance_pupae	02A	2	8	25/09/2025	5	1	12	0	0	0.42
larvaedistance_pupae_2	larvaedistance_pupae	02B	2	8	25/09/2025	8	1	12	0	0	0.67
larvaedistance_pupae_3	larvaedistance_pupae	02C	2	8	25/09/2025	1	1	12	1	0	0.08
larvaedistance_pupae_4	larvaedistance_pupae	02D	2	8	25/09/2025	7	1	12	0	0	0.58
pupae_1	pupae	03A	3	8	25/09/2025	12	1	12	NA	0	1
pupae_2	pupae	03B	3	8	25/09/2025	11	1	12	NA	0	0.92
pupae_3	pupae	03C	3	8	25/09/2025	8	1	12	NA	1	0.67
pupae_4	pupae	03D	3	8	25/09/2025	11	1	12	NA	2	0.92
MEMP_pupae_1	MEMP_pupae	04A	4	8	25/09/2025	8	1	12	NA	2	0.67
MEMP_pupae_2	MEMP_pupae	04B	4	8	25/09/2025	6	1	12	NA	2	0.5
MEMP_pupae_3	MEMP_pupae	04C	4	8	25/09/2025	8	1	12	NA	2	0.67
MEMP_pupae_4	MEMP_pupae	04D	4	8	25/09/2025	13	1	12	NA	0	1.08
MEHMP_pupae_1	MEHMP_pupae	05A	5	8	25/09/2025	NA	NA	NA	NA	NA	NA
MEHMP_pupae_2	MEHMP_pupae	05B	5	8	25/09/2025	7	1	12	NA	2	0.58
MEHMP_pupae_3	MEHMP_pupae	05C	5	8	25/09/2025	4	1	12	NA	0	0.33
MEHMP_pupae_4	MEHMP_pupae	05D	5	8	25/09/2025	9	1	12	NA	0	0.75
MEHMP_pupae_5	MEHMP_pupae	06A	6	8	25/09/2025	5	1	12	NA	0	0.42
MEHMP_pupae_6	MEHMP_pupae	06B	6	8	25/09/2025	6	1	12	NA	1	0.5
MEHMP_pupae_7	MEHMP_pupae	06C	6	8	25/09/2025	7	1	12	NA	1	0.58
MEHMP_pupae_8	MEHMP_pupae	06D	6	8	25/09/2025	6	1	12	NA	0	0.5
MEHMP_pupae_9	MEHMP_pupae	07A	7	8	25/09/2025	4	1	9	NA	0	0.44
MEHMP_pupae_10	MEHMP_pupae	07B	7	8	25/09/2025	7	1	12	NA	0	0.58
MEHMP_pupae_11	MEHMP_pupae	07C	7	8	25/09/2025	7	1	12	NA	0	0.58
MEHMP_pupae_12	MEHMP_pupae	07D	7	8	25/09/2025	8	1	12	NA	0	0.67
MEHMP_pupae_13	MEHMP_pupae	08A	8	8	25/09/2025	7	1	12	NA	4	0.58
MEHMP_pupae_14	MEHMP_pupae	08B	8	8	25/09/2025	8	1	12	NA	0	0.67
MEHMP_pupae_15	MEHMP_pupae	08C	8	8	25/09/2025	7	1	12	NA	0	0.58
MEHMP_pupae_16	MEHMP_pupae	08D	8	8	25/09/2025	8	1	12	NA	1	0.67
larvaedistance_pupae_5	larvaedistance_pupae	09A	9	8	25/09/2025	8	1	12	0	0	0.67
larvaedistance_pupae_6	larvaedistance_pupae	09B	9	8	25/09/2025	5	1	12	4	2	0.42
larvaedistance_pupae_7	larvaedistance_pupae	09C	9	8	25/09/2025	8	1	12	2	0	0.67
larvaedistance_pupae_8	larvaedistance_pupae	09D	9	8	25/09/2025	8	1	12	2	0	0.67
pupae_5	pupae	10A	10	8	25/09/2025	10	1	12	NA	0	0.83
pupae_6	pupae	10B	10	8	25/09/2025	12	1	12	NA	0	1
pupae_7	pupae	10C	10	8	25/09/2025	11	1	12	NA	0	0.92
pupae_8	pupae	10D	10	8	25/09/2025	7	1	12	NA	0	0.58
MEMP_pupae_5	MEMP_pupae	11A	11	8	25/09/2025	13	1	12	NA	6	1.08
MEMP_pupae_6	MEMP_pupae	11B	11	8	25/09/2025	9	1	12	NA	0	0.75
MEMP_pupae_7	MEMP_pupae	11C	11	8	25/09/2025	11	1	12	NA	0	0.92
MEMP_pupae_8	MEMP_pupae	11D	11	8	25/09/2025	8	1	12	NA	0	0.67
larvaedistance_pupae_9	larvaedistance_pupae	12A	12	8	25/09/2025	11	1	12	0	0	0.92
larvaedistance_pupae_10	larvaedistance_pupae	12B	12	8	25/09/2025	8	1	12	12	1	0.67
larvaedistance_pupae_11	larvaedistance_pupae	12C	12	8	25/09/2025	6	1	12	2	0	0.5
larvaedistance_pupae_12	larvaedistance_pupae	12D	12	8	25/09/2025	8	1	11	1	0	0.73
pupae_9	pupae	13A	13	8	25/09/2025	11	1	12	NA	0	0.92
pupae_10	pupae	13B	13	8	25/09/2025	7	1	9	NA	1	0.78
pupae_11	pupae	13C	13	8	25/09/2025	11	1	12	NA	2	0.92
pupae_12	pupae	13D	13	8	25/09/2025	9	1	12	NA	1	0.75
MEMP_pupae_9	MEMP_pupae	14A	14	8	25/09/2025	8	1	12	NA	0	0.67
MEMP_pupae_10	MEMP_pupae	14B	14	8	25/09/2025	9	1	12	NA	0	0.75
MEMP_pupae_11	MEMP_pupae	14C	14	8	25/09/2025	10	1	12	NA	3	0.83
MEMP_pupae_12	MEMP_pupae	14D	14	8	25/09/2025	12	1	12	NA	1	1
larvaedistance_pupae_13	larvaedistance_pupae	15A	15	8	25/09/2025	5	1	12	2	4	0.42
larvaedistance_pupae_14	larvaedistance_pupae	15B	15	8	25/09/2025	9	1	12	0	0	0.75
larvaedistance_pupae_15	larvaedistance_pupae	15C	15	8	25/09/2025	6	1	12	4	0	0.5
larvaedistance_pupae_16	larvaedistance_pupae	15D	15	8	25/09/2025	7	1	12	6	0	0.58
pupae_13	pupae	16A	16	8	25/09/2025	11	1	12	NA	0	0.92
pupae_14	pupae	16B	16	8	25/09/2025	14	1	12	NA	0	1.17
pupae_15	pupae	16C	16	8	25/09/2025	1	1	3	NA	0	0.33
pupae_16	pupae	16D	16	8	25/09/2025	10	1	12	NA	4	0.83
MEMP_pupae_13	MEMP_pupae	17A	17	8	25/09/2025	9	1	12	NA	2	0.75
MEMP_pupae_14	MEMP_pupae	17B	17	8	25/09/2025	7	1	12	NA	0	0.58
MEMP_pupae_15	MEMP_pupae	17C	17	8	25/09/2025	9	1	10	NA	1	0.9
MEMP_pupae_16	MEMP_pupae	17D	17	8	25/09/2025	9	1	11	NA	2	0.82
Larvaecontact_pupae_1	Larvaecontact_pupae	01A	1	9	26/09/2025	0	0	12	8	12	0
Larvaecontact_pupae_2	Larvaecontact_pupae	01B	1	9	26/09/2025	0	0	12	5	0	0
Larvaecontact_pupae_3	Larvaecontact_pupae	01C	1	9	26/09/2025	0	0	12	NA	NA	0
Larvaecontact_pupae_4	Larvaecontact_pupae	01D	1	9	26/09/2025	0	1	11	NA	NA	0
larvaedistance_pupae_1	larvaedistance_pupae	02A	2	9	26/09/2025	13	1	12	NA	NA	1.08
larvaedistance_pupae_2	larvaedistance_pupae	02B	2	9	26/09/2025	10	1	12	NA	NA	0.83
larvaedistance_pupae_3	larvaedistance_pupae	02C	2	9	26/09/2025	6	1	12	NA	NA	0.5
larvaedistance_pupae_4	larvaedistance_pupae	02D	2	9	26/09/2025	9	1	12	NA	NA	0.75
pupae_1	pupae	03A	3	9	26/09/2025	16	1	12	NA	NA	1.33
pupae_2	pupae	03B	3	9	26/09/2025	11	1	12	NA	NA	0.92
pupae_3	pupae	03C	3	9	26/09/2025	12	1	12	NA	NA	1
pupae_4	pupae	03D	3	9	26/09/2025	12	1	12	NA	NA	1
MEMP_pupae_1	MEMP_pupae	04A	4	9	26/09/2025	8	1	12	NA	NA	0.67
MEMP_pupae_2	MEMP_pupae	04B	4	9	26/09/2025	5	1	12	NA	NA	0.42
MEMP_pupae_3	MEMP_pupae	04C	4	9	26/09/2025	8	1	12	NA	NA	0.67
MEMP_pupae_4	MEMP_pupae	04D	4	9	26/09/2025	13	1	12	NA	NA	1.08
MEHMP_pupae_1	MEHMP_pupae	05A	5	9	26/09/2025	NA	NA	NA	NA	NA	NA
MEHMP_pupae_2	MEHMP_pupae	05B	5	9	26/09/2025	8	1	12	NA	NA	0.67
MEHMP_pupae_3	MEHMP_pupae	05C	5	9	26/09/2025	4	1	12	NA	NA	0.33
MEHMP_pupae_4	MEHMP_pupae	05D	5	9	26/09/2025	8	1	12	NA	NA	0.67
MEHMP_pupae_5	MEHMP_pupae	06A	6	9	26/09/2025	6	1	12	NA	NA	0.5
MEHMP_pupae_6	MEHMP_pupae	06B	6	9	26/09/2025	5	1	12	NA	NA	0.42
MEHMP_pupae_7	MEHMP_pupae	06C	6	9	26/09/2025	9	1	12	NA	NA	0.75
MEHMP_pupae_8	MEHMP_pupae	06D	6	9	26/09/2025	9	1	12	NA	NA	0.75
MEHMP_pupae_9	MEHMP_pupae	07A	7	9	26/09/2025	7	1	9	NA	NA	0.78
MEHMP_pupae_10	MEHMP_pupae	07B	7	9	26/09/2025	7	1	12	NA	NA	0.58
MEHMP_pupae_11	MEHMP_pupae	07C	7	9	26/09/2025	7	1	12	NA	NA	0.58
MEHMP_pupae_12	MEHMP_pupae	07D	7	9	26/09/2025	10	1	12	NA	NA	0.83
MEHMP_pupae_13	MEHMP_pupae	08A	8	9	26/09/2025	7	1	12	NA	NA	0.58
MEHMP_pupae_14	MEHMP_pupae	08B	8	9	26/09/2025	5	1	12	NA	NA	0.42
MEHMP_pupae_15	MEHMP_pupae	08C	8	9	26/09/2025	8	1	12	NA	NA	0.67
MEHMP_pupae_16	MEHMP_pupae	08D	8	9	26/09/2025	9	1	12	NA	NA	0.75
larvaedistance_pupae_5	larvaedistance_pupae	09A	9	9	26/09/2025	11	1	12	NA	NA	0.92
larvaedistance_pupae_6	larvaedistance_pupae	09B	9	9	26/09/2025	3	1	12	NA	NA	0.25
larvaedistance_pupae_7	larvaedistance_pupae	09C	9	9	26/09/2025	8	1	12	NA	NA	0.67
larvaedistance_pupae_8	larvaedistance_pupae	09D	9	9	26/09/2025	8	1	12	NA	NA	0.67
pupae_5	pupae	10A	10	9	26/09/2025	15	1	12	NA	NA	1.25
pupae_6	pupae	10B	10	9	26/09/2025	12	1	12	NA	NA	1
pupae_7	pupae	10C	10	9	26/09/2025	10	1	12	NA	NA	0.83
pupae_8	pupae	10D	10	9	26/09/2025	7	1	12	NA	NA	0.58
MEMP_pupae_5	MEMP_pupae	11A	11	9	26/09/2025	13	1	12	NA	NA	1.08
MEMP_pupae_6	MEMP_pupae	11B	11	9	26/09/2025	11	1	12	NA	NA	0.92
MEMP_pupae_7	MEMP_pupae	11C	11	9	26/09/2025	10	1	12	NA	NA	0.83
MEMP_pupae_8	MEMP_pupae	11D	11	9	26/09/2025	9	1	12	NA	NA	0.75
larvaedistance_pupae_9	larvaedistance_pupae	12A	12	9	26/09/2025	8	1	12	NA	NA	0.67
larvaedistance_pupae_10	larvaedistance_pupae	12B	12	9	26/09/2025	9	1	12	NA	NA	0.75
larvaedistance_pupae_11	larvaedistance_pupae	12C	12	9	26/09/2025	6	1	12	NA	NA	0.5
larvaedistance_pupae_12	larvaedistance_pupae	12D	12	9	26/09/2025	8	1	11	NA	NA	0.73
pupae_9	pupae	13A	13	9	26/09/2025	11	1	12	NA	NA	0.92
pupae_10	pupae	13B	13	9	26/09/2025	7	1	9	NA	NA	0.78
pupae_11	pupae	13C	13	9	26/09/2025	11	1	12	NA	NA	0.92
pupae_12	pupae	13D	13	9	26/09/2025	12	1	12	NA	NA	1
MEMP_pupae_9	MEMP_pupae	14A	14	9	26/09/2025	10	1	12	NA	NA	0.83
MEMP_pupae_10	MEMP_pupae	14B	14	9	26/09/2025	12	1	12	NA	NA	1
MEMP_pupae_11	MEMP_pupae	14C	14	9	26/09/2025	10	1	12	NA	NA	0.83
MEMP_pupae_12	MEMP_pupae	14D	14	9	26/09/2025	12	1	12	NA	NA	1
larvaedistance_pupae_13	larvaedistance_pupae	15A	15	9	26/09/2025	5	1	12	NA	NA	0.42
larvaedistance_pupae_14	larvaedistance_pupae	15B	15	9	26/09/2025	12	1	12	NA	NA	1
larvaedistance_pupae_15	larvaedistance_pupae	15C	15	9	26/09/2025	6	1	12	NA	NA	0.5
larvaedistance_pupae_16	larvaedistance_pupae	15D	15	9	26/09/2025	8	1	12	NA	NA	0.67
pupae_13	pupae	16A	16	9	26/09/2025	12	1	12	NA	NA	1
pupae_14	pupae	16B	16	9	26/09/2025	13	1	12	NA	NA	1.08
pupae_15	pupae	16C	16	9	26/09/2025	3	1	3	NA	NA	1
pupae_16	pupae	16D	16	9	26/09/2025	15	1	12	NA	NA	1.25
MEMP_pupae_13	MEMP_pupae	17A	17	9	26/09/2025	9	1	12	NA	NA	0.75
MEMP_pupae_14	MEMP_pupae	17B	17	9	26/09/2025	7	1	12	NA	NA	0.58
MEMP_pupae_15	MEMP_pupae	17C	17	9	26/09/2025	9	1	10	NA	NA	0.9
MEMP_pupae_16	MEMP_pupae	17D	17	9	26/09/2025	6	1	11	NA	NA	0.55
